# Supplementary material for: Demaghi, a polyherbal formulation, mitigates aluminum chloride-induced neurological impairment in mice: Insights from phytochemical analysis and behavioral assessment
Source: Heliyon. 2023 Oct 27;9(11):e21234. doi: 10.1016/j.heliyon.2023.e21234 (PMC10643107; doi:10.1016/j.heliyon.2023.e21234)
Supplement: Multimedia component 2 [file mmc2.xlsx]

## Sheet: G6924
Demaghi, a polyherbal formulation, mitigates aluminum chloride-induced neurological impairment in mice: insights from phytochemical analysis and behavioral assessment
#Hassan Alia, #Hafiz Usmana, Waseem Ashrafa*, Faleh Alqahtanib, Sana Javaida,c, Farhan Siddiqued, Muhammad Fawad Rasoole, Imran Imrana, Tanveer Ahmadf, Anas M. Abdel Rahmang, Reem H. AlMalkih
Table 1: 6924 out of 10898 features were highest in the samples compared to background.
Compound	Mass	Retention time (min)	Anova (p)	q Value	Maximum Abundance	Max Abundance/Avrage
18.06_513.3584m/z	513.358	18.0619	3.65908e-05	5.25562e-05	3.45557e+06	0.0502113
18.06_1025.7102m/z	1025.71	18.0619	0.00250727	0.00164833	1.54204e+06	0.0224067
1.28_362.0968m/z	362.097	1.28268	2.22876e-05	3.46961e-05	866714	0.0125938
17.01_506.3613n	471.347	17.01	0.0258081	0.00926323	840956	0.0122196
1.21_533.1541m/z	533.154	1.2141	0.00252262	0.0016559	739574	0.0107464
18.06_2065.3602n	1044.68	18.0619	9.7145e-06	1.74097e-05	722149	0.0104932
18.06_593.3688n	638.34	18.0619	0.000162527	0.000185335	715355	0.0103945
19.00_535.3599n	580.331	18.9994	9.37862e-05	0.000116616	714552	0.0103828
18.08_1040.6763n	1104.69	18.0791	0.000334919	0.000335152	693486	0.0100767
1.20_704.2108m/z	704.211	1.19697	0.00293296	0.00185767	464599	0.00675088
1.30_281.0705m/z	281.07	1.29982	5.11582e-05	6.98988e-05	440947	0.0064072
18.08_453.3364m/z	453.336	18.0791	1.3899e-05	2.34739e-05	431042	0.00626328
18.39_497.3636m/z	497.364	18.3878	0.000149345	0.00017254	430231	0.0062515
19.85_537.3783n	582.349	19.8514	0.0060768	0.00320054	399782	0.00580906
18.06_788.5061m/z	788.506	18.0619	1.92178e-05	3.06452e-05	381429	0.00554238
17.48_455.3514m/z	455.351	17.4845	0.00472606	0.00265882	358456	0.00520857
1.20_875.2682m/z	875.268	1.19697	0.0290052	0.0100869	334919	0.00486656
18.39_437.3423m/z	437.342	18.3878	0.000296607	0.000302612	315555	0.00458519
18.08_317.1827m/z	317.183	18.0791	0.000172065	0.000193571	305624	0.00444088
7.43_463.1241m/z	463.124	7.428	1.75718e-05	2.84135e-05	304187	0.00442001
1.18_1046.3260m/z	1046.33	1.1797	0.0107683	0.00486039	299162	0.00434699
0.85_325.1129m/z	325.113	0.85385	2.35792e-05	3.63848e-05	295832	0.00429861
7.85_493.1348m/z	493.135	7.85108	3.41257e-05	4.95633e-05	295319	0.00429116
17.04_317.1813m/z	317.181	17.0444	0.0101047	0.00463217	286203	0.00415869
1.27_443.1222m/z	443.122	1.26553	0.000342127	0.00034053	284624	0.00413575
1.33_191.0369m/z	191.037	1.3341	0.020302	0.00778688	275033	0.00399639
10.30_301.0717m/z	301.072	10.3036	0.000159604	0.000182438	244988	0.00355982
19.36_397.4164m/z	397.416	19.3596	0.000490392	0.000456052	234493	0.00340731
17.01_596.3278m/z	596.328	17.01	0.0124704	0.00544485	230330	0.00334683
17.64_614.3942n	319.195	17.6388	1.01424e-05	1.80396e-05	226884	0.00329676
7.94_202.0173m/z	202.017	7.9368	9.56653e-06	1.72172e-05	203882	0.00296251
19.89_579.3876n	624.359	19.8856	0.00104982	0.000840237	203510	0.00295711
17.64_599.4346m/z	599.435	17.6388	0.00677698	0.00346305	199981	0.00290583
17.04_289.2530m/z	289.253	17.0444	5.00568e-05	6.86524e-05	198139	0.00287907
7.89_523.1451m/z	523.145	7.88537	1.74785e-07	7.44191e-07	193127	0.00280624
17.31_529.3494m/z	529.349	17.313	0.00644417	0.00333776	191600	0.00278406
7.39_822.4331n	434.206	7.39358	0.00427763	0.00246193	188708	0.00274203
10.64_331.0819m/z	331.082	10.641	4.67265e-05	6.47224e-05	186757	0.00271369
18.70_741.5313m/z	741.531	18.6965	0.0230131	0.00853406	182736	0.00265525
1.21_614.1792m/z	614.179	1.2141	0.00216668	0.0014758	180549	0.00262347
17.03_831.5436m/z	831.544	17.0272	0.000104432	0.000127622	178422	0.00259257
18.71_341.3537m/z	341.354	18.7136	1.41531e-05	2.38065e-05	172890	0.00251219
15.13_323.2584m/z	323.258	15.1348	0.000180316	0.000201006	172252	0.00250292
19.83_439.3572m/z	439.357	19.8342	0.0014606	0.00108823	170007	0.0024703
18.06_1065.6674m/z	1065.67	18.0619	0.00396729	0.00232672	168231	0.00244449
18.40_640.3527m/z	640.353	18.4049	0.00060501	0.000539645	166575	0.00242043
18.13_437.3413m/z	437.341	18.1305	1.08606e-05	1.905e-05	165994	0.00241198
3.78_272.1608m/z	272.161	3.78067	0.0268006	0.00951825	165184	0.00240022
18.06_535.3403m/z	535.34	18.0619	1.05959e-05	1.87182e-05	161692	0.00234947
3.31_272.1609m/z	272.161	3.30618	0.0296101	0.0102471	161280	0.0023435
1.45_265.0224m/z	265.022	1.45418	0.00101351	0.000818157	159806	0.00232208
1.08_829.2816m/z	829.282	1.07683	0.00500566	0.00277129	158023	0.00229617
18.37_850.5875m/z	850.588	18.3707	0.0245179	0.00891855	157125	0.00228312
18.10_571.3348n	616.306	18.0962	0.00594609	0.00314658	155931	0.00226577
18.73_582.3475m/z	582.347	18.7308	5.86982e-06	1.15337e-05	155342	0.00225721
15.13_407.2095m/z	407.209	15.1348	0.00073414	0.000630619	154468	0.0022445
18.73_818.6067m/z	818.607	18.7308	0.00681028	0.00347461	154202	0.00224065
19.83_309.7001m/z	309.7	19.8342	8.75329e-06	1.59783e-05	152533	0.0022164
17.01_976.7006n	941.687	17.01	0.00266436	0.00172637	151506	0.00220147
18.13_497.3618m/z	497.362	18.1305	0.000122451	0.000146168	151498	0.00220135
18.03_668.3716n	633.358	18.0276	0.00186856	0.00131925	149707	0.00217532
17.01_640.3530m/z	640.353	17.01	0.00233902	0.00156387	147379	0.0021415
1.25_524.1482m/z	524.148	1.2484	0.000272506	0.000282277	145939	0.00212058
1.21_785.2361m/z	785.236	1.2141	0.0254769	0.00917193	145874	0.00211964
3.61_434.2133m/z	434.213	3.61493	0.0100846	0.00462636	145252	0.00211059
17.93_441.2537m/z	441.254	17.9304	6.6634e-05	8.73725e-05	143293	0.00208213
17.50_439.3574m/z	439.357	17.5016	0.000861648	0.000717868	141764	0.00205992
18.37_834.6001m/z	834.6	18.3707	0.0249864	0.00903522	141259	0.00205258
19.77_425.3421m/z	425.342	19.7655	0.000288373	0.000295927	138132	0.00200714
15.08_439.3569m/z	439.357	15.0833	0.00063268	0.000560016	137330	0.00199548
17.48_598.3479m/z	598.348	17.4845	0.00181539	0.00129263	136806	0.00198787
18.08_578.3202m/z	578.32	18.0791	0.000552037	0.000500656	136236	0.00197958
1.08_991.3347m/z	991.335	1.07683	0.000121359	0.000145176	135952	0.00197545
7.85_366.0951n	331.081	7.85108	0.00320025	0.00198484	134694	0.00195718
18.65_767.5262m/z	767.526	18.645	0.000444997	0.000420862	133955	0.00194644
1.20_1127.3520m/z	1127.35	1.19697	0.00793648	0.00388725	133188	0.00193529
1.20_956.2939m/z	956.294	1.19697	0.0349903	0.0116298	132628	0.00192716
17.52_518.3334n	582.349	17.5188	0.0344178	0.0114875	131712	0.00191385
18.11_624.3574m/z	624.357	18.1134	0.0112817	0.00503905	130933	0.00190252
18.08_1138.6860n	592.332	18.0791	1.07401e-05	1.8923e-05	130127	0.00189082
19.85_532.4015n	577.373	19.8514	4.39289e-05	6.15922e-05	127678	0.00185523
18.06_513.5827m/z	513.583	18.0619	0.00387766	0.00228549	126272	0.0018348
19.00_308.6924m/z	308.692	18.9994	4.09737e-07	1.37671e-06	126190	0.00183361
18.08_807.4814m/z	807.481	18.0791	0.000215776	0.00023315	124102	0.00180327
19.02_490.3641n	455.35	19.0166	0.00364429	0.00218509	123718	0.00179769
0.85_381.0780m/z	381.078	0.85385	0.00152178	0.00112478	122505	0.00178006
17.74_423.3600m/z	423.36	17.7417	0.00775949	0.00382518	121539	0.00176603
18.16_897.5861m/z	897.586	18.1648	0.0150947	0.00625404	121270	0.00176213
17.01_453.3340m/z	453.334	17.01	0.0158194	0.00647325	120734	0.00175433
18.06_2127.2885n	1075.64	18.0619	3.84036e-05	5.469e-05	118429	0.00172084
18.08_407.3351m/z	407.335	18.0791	0.000220306	0.000237069	118096	0.001716
17.04_612.3725n	318.185	17.0444	0.00404542	0.00236094	117398	0.00170585
14.13_407.2111m/z	407.211	14.1342	0.000152813	0.000175758	116574	0.00169389
19.05_439.3571m/z	439.357	19.0509	0.00152054	0.00112449	113499	0.0016492
14.13_201.6195m/z	201.619	14.1342	0.000272611	0.000282277	112948	0.0016412
1.40_427.0755m/z	427.076	1.40267	0.00193615	0.00135524	112790	0.0016389
18.06_604.3102m/z	604.31	18.0619	0.000171452	0.000193141	112188	0.00163015
19.83_732.2761m/z	732.276	19.8342	0.0185985	0.00730376	109421	0.00158995
19.00_621.3601m/z	621.36	18.9994	0.000753577	0.000644129	109067	0.0015848
1.27_520.1342n	272.065	1.26553	0.00234606	0.00156826	107785	0.00156618
18.10_1037.6921m/z	1037.69	18.0962	0.000844962	0.000706741	107074	0.00155584
10.59_361.0924m/z	361.092	10.5896	0.00786779	0.00386205	106601	0.00154897
0.79_342.1397m/z	342.14	0.785283	0.000167689	0.000189926	105829	0.00153775
15.60_582.3464m/z	582.346	15.5979	0.00771804	0.00380812	104375	0.00151663
19.00_993.6990m/z	993.699	18.9994	0.00288338	0.00183496	103512	0.00150408
18.56_362.2365m/z	362.236	18.5593	0.000455771	0.000429835	103107	0.0014982
17.01_528.3634n	287.171	17.01	0.000346013	0.000343886	101352	0.0014727
7.50_493.1344m/z	493.134	7.49657	1.52274e-05	2.52958e-05	101207	0.0014706
18.08_1614.9422n	819.469	18.0791	0.00610938	0.00321365	99290.9	0.00144275
18.06_287.1715m/z	287.172	18.0619	0.000116435	0.000140239	99249.2	0.00144215
19.00_288.1794m/z	288.179	18.9994	0.000132532	0.00015658	95539.8	0.00138825
18.98_897.6111m/z	897.611	18.9823	0.0130244	0.00562355	95002.8	0.00138044
7.39_868.4399n	913.411	7.39358	0.00277367	0.00177937	94852.4	0.00137826
19.02_603.3261m/z	603.326	19.0166	2.50998e-05	3.82718e-05	93795.9	0.00136291
17.01_531.3477m/z	531.348	17.01	0.00103674	0.000831364	93616.7	0.0013603
0.97_685.2385m/z	685.239	0.973983	0.00892484	0.00422547	92420	0.00134291
18.13_748.2578m/z	748.258	18.1305	3.6695e-09	6.55865e-08	91964.1	0.00133629
19.82_405.3508m/z	405.351	19.8171	0.0138208	0.00586364	91235.6	0.0013257
17.04_623.4337m/z	623.434	17.0444	0.000483048	0.00045035	90945	0.00132148
2.54_515.1410m/z	515.141	2.54017	0.000712727	0.000616025	90626.5	0.00131685
0.96_649.2176m/z	649.218	0.956717	0.00578244	0.00307849	90008.3	0.00130787
0.99_1189.4077m/z	1189.41	0.991117	0.0041426	0.00240422	89842.8	0.00130547
18.08_337.6946m/z	337.695	18.0791	0.00427003	0.00245854	89417.4	0.00129928
19.00_931.6799m/z	931.68	18.9994	0.00507341	0.00280142	88836.9	0.00129085
18.06_1083.6785n	1128.65	18.0619	3.02334e-05	4.48712e-05	88640.4	0.00128799
1.23_866.2627m/z	866.263	1.23125	0.0343102	0.0114619	88605.8	0.00128749
12.77_339.2537m/z	339.254	12.7678	0.00183742	0.00130466	88516.4	0.00128619
18.06_699.3150n	664.301	18.0619	0.000266159	0.000276958	88290.4	0.00128291
1.27_695.2044m/z	695.204	1.26553	0.00417955	0.00242146	87428.4	0.00127038
3.63_596.2658m/z	596.266	3.63208	2.23681e-09	4.96009e-08	86444.5	0.00125609
19.29_502.3316n	566.347	19.291	0.000424491	0.000404508	86431.8	0.0012559
19.05_692.2556m/z	692.256	19.0509	1.16799e-11	2.60253e-09	84182.6	0.00122322
17.04_307.2621m/z	307.262	17.0444	0.000336382	0.000336135	84009.8	0.00122071
18.10_1090.6958m/z	1090.7	18.0962	0.005293	0.00288314	83888	0.00121894
18.11_524.3339m/z	524.334	18.1134	0.0179789	0.00711984	83544.4	0.00121395
19.85_692.2624m/z	692.262	19.8514	0.0056161	0.0030154	83252.2	0.0012097
0.97_667.2282m/z	667.228	0.973983	0.00714957	0.00359179	82856.2	0.00120395
19.05_690.2578m/z	690.258	19.0509	0.000536443	0.00048868	82227.1	0.00119481
18.39_855.5669m/z	855.567	18.3878	0.0277983	0.0097729	81926	0.00119043
16.98_876.5365m/z	876.537	16.9757	0.0144096	0.00604133	81793.2	0.0011885
18.08_537.2904m/z	537.29	18.0791	0.00175939	0.00126001	81037.7	0.00117752
17.03_724.5106n	788.526	17.0272	0.0137789	0.00585404	79883.3	0.00116075
17.04_391.2149m/z	391.215	17.0444	5.28747e-05	7.18392e-05	79064.6	0.00114885
18.06_1133.6398m/z	1133.64	18.0619	0.000126703	0.000150705	78958.8	0.00114732
15.13_379.2416n	201.619	15.1348	0.0046724	0.00263439	78512	0.00114082
15.43_1026.4612n	536.22	15.4263	0.00536481	0.00291229	78428.4	0.00113961
9.61_806.4388n	426.209	9.6062	0.00121647	0.000942696	77066.4	0.00111982
19.05_483.3813m/z	483.381	19.0509	0.0153097	0.00632195	76713.1	0.00111468
16.19_1068.4789n	557.229	16.1924	0.0275711	0.00972577	76640.2	0.00111363
10.41_331.0817m/z	331.082	10.4066	6.14442e-06	1.19675e-05	75989.2	0.00110417
18.08_266.6584m/z	266.658	18.0791	0.00128853	0.000987317	75967.5	0.00110385
7.89_361.0918m/z	361.092	7.88537	7.9128e-06	1.47174e-05	75552.7	0.00109782
19.02_1010.6487n	975.635	19.0166	0.0249805	0.00903507	75338.9	0.00109472
18.56_367.2161m/z	367.216	18.5593	0.000345936	0.000343886	74878.7	0.00108803
1.03_505.1757m/z	505.176	1.02542	0.00813107	0.00395794	74868.6	0.00108788
7.92_279.0830n	324.054	7.91967	0.00716183	0.00359549	74191.4	0.00107804
18.56_603.4671m/z	603.467	18.5593	0.0244583	0.00890595	74087.6	0.00107653
1.21_1037.3205m/z	1037.32	1.2141	0.0191335	0.00744909	73031.5	0.00106119
18.73_362.2365m/z	362.236	18.7308	0.000361045	0.000356283	72821.1	0.00105813
17.03_1065.7362m/z	1065.74	17.0272	0.000787403	0.000666943	72223.6	0.00104945
16.23_441.3707m/z	441.371	16.2267	0.0412932	0.0131706	71363.7	0.00103695
18.56_475.1360m/z	475.136	18.5593	0.00224165	0.00151329	71119.5	0.00103341
18.71_367.2163m/z	367.216	18.7136	0.00131969	0.00100658	71105.3	0.0010332
18.71_603.4674m/z	603.467	18.7136	0.0088363	0.00419347	70420	0.00102324
18.08_557.3283n	602.299	18.0791	0.00102117	0.000822827	70199.8	0.00102004
15.29_537.3731n	582.344	15.2891	0.0102109	0.00466612	70046.2	0.00101781
0.97_1009.3446m/z	1009.34	0.973983	2.55367e-08	2.13915e-07	69294.2	0.00100688
18.39_593.2768m/z	593.277	18.3878	0.0132339	0.00568314	69261.7	0.00100641
17.01_1069.6730m/z	1069.67	17.01	0.00635463	0.00330504	68989.3	0.00100245
17.03_850.5551n	815.541	17.0272	0.000773349	0.000657204	68961.7	0.00100205
7.85_286.5572m/z	286.557	7.85108	1.12049e-05	1.9536e-05	68749	0.000998961
15.74_553.3702n	598.341	15.735	0.0227203	0.00845265	68452.9	0.000994659
17.64_473.1210m/z	473.121	17.6388	0.00398961	0.00233408	68223.5	0.000991326
18.35_790.5758m/z	790.576	18.3535	0.017549	0.00698685	68042.2	0.000988691
17.28_560.3423n	624.358	17.2786	0.00847915	0.0040701	67302.7	0.000977946
18.42_748.2712m/z	748.271	18.4221	0.000708681	0.000613003	67253.6	0.000977233
19.48_425.3773m/z	425.377	19.4797	0.000466504	0.000437369	66808.3	0.000970762
18.06_658.2735n	722.289	18.0619	0.00246586	0.0016288	66547.2	0.000966968
18.08_296.6690m/z	296.669	18.0791	0.00347918	0.00211198	66258.5	0.000962773
0.84_203.0523m/z	203.052	0.836717	0.000136994	0.000160772	65665.4	0.000954155
18.06_799.9955m/z	799.996	18.0619	0.000240098	0.000254596	64779.1	0.000941276
18.39_1108.7234m/z	1108.72	18.3878	0.000386794	0.000376907	64731.7	0.000940589
7.43_271.5519m/z	271.552	7.428	2.0033e-06	4.76223e-06	64692.2	0.000940014
7.94_243.0440m/z	243.044	7.9368	0.00121954	0.000943975	64445.1	0.000936423
1.08_365.1046m/z	365.105	1.07683	0.0137873	0.00585654	64229.5	0.00093329
0.99_1198.4079m/z	1198.41	0.991117	0.00495114	0.00275026	64229.4	0.000933289
19.00_1032.6377n	539.308	18.9994	0.000215561	0.000233013	64005.2	0.000930032
1.33_182.0325m/z	182.033	1.3341	2.6563e-05	4.01185e-05	63916.6	0.000928744
17.64_360.2213m/z	360.221	17.6388	8.56121e-06	1.56963e-05	63439	0.000921804
7.43_547.0756m/z	547.076	7.428	3.29254e-09	6.01353e-08	63435.3	0.000921751
19.03_601.3278m/z	601.328	19.0337	0.0287669	0.0100302	63100.8	0.00091689
15.13_345.2392m/z	345.239	15.1348	0.00217829	0.00148219	63031.2	0.000915879
17.01_746.0007m/z	746.001	17.01	0.00036489	0.000359441	62757.8	0.000911906
18.71_495.3441m/z	495.344	18.7136	0.015803	0.00646974	62754.6	0.000911859
18.06_943.6502n	1007.67	18.0619	0.00313501	0.00195307	62207	0.000903902
18.10_1082.4599n	564.219	18.0962	0.0197811	0.00763013	61724.1	0.000896886
1.25_605.1733m/z	605.173	1.2484	0.000938397	0.000768544	61620.5	0.00089538
1.03_1171.3981m/z	1171.4	1.02542	1.15968e-07	5.51355e-07	61103.7	0.000887871
14.13_323.2574m/z	323.257	14.1342	0.023984	0.00878205	61064.9	0.000887307
0.99_1108.3759m/z	1108.38	0.991117	0.0181511	0.00717528	60690.8	0.000881872
18.39_958.5168m/z	958.517	18.3878	0.00289791	0.0018421	60648.5	0.000881257
0.96_487.1651m/z	487.165	0.956717	0.00108293	0.000860556	60232.3	0.00087521
7.43_526.1156n	286.047	7.428	4.02251e-07	1.35666e-06	59919.6	0.000870665
18.35_362.1855m/z	362.186	18.3535	0.00833545	0.00402549	59748	0.000868172
19.85_690.2646m/z	690.265	19.8514	0.000644299	0.000568537	59733.9	0.000867967
17.04_271.2419m/z	271.242	17.0444	1.95258e-05	3.10179e-05	59662.9	0.000866935
1.93_272.0647m/z	272.065	1.9286	0.000628105	0.000556852	59643.1	0.000866648
18.08_881.9461m/z	881.946	18.0791	0.0097136	0.00449338	59379.5	0.000862817
14.47_345.2396m/z	345.24	14.4715	0.000540556	0.000492159	59344.9	0.000862314
1.08_811.2704m/z	811.27	1.07683	0.00626502	0.00327323	59228.7	0.000860627
18.08_435.3257m/z	435.326	18.0791	8.16961e-07	2.34987e-06	59013.5	0.000857499
6.75_515.2307m/z	515.231	6.74762	0.0137279	0.0058368	58831.9	0.000854861
7.41_665.2618m/z	665.262	7.41087	0.00014998	0.000173214	58803.5	0.000854448
17.64_616.4012n	320.199	17.6388	1.00289e-05	1.78487e-05	58768	0.000853932
0.67_198.9399m/z	198.94	0.670983	2.49873e-05	3.81525e-05	57891.5	0.000841197
18.56_321.2104m/z	321.21	18.5593	4.33765e-05	6.09409e-05	57772.7	0.00083947
19.02_1098.6509m/z	1098.65	19.0166	0.0243649	0.00888353	57751.5	0.000839161
15.58_645.2936n	690.265	15.5807	0.00167426	0.00121176	57639.2	0.00083753
17.62_649.4667m/z	649.467	17.6216	0.00036359	0.000358371	57310.7	0.000832757
7.94_225.9839m/z	225.984	7.9368	8.8236e-05	0.000110911	57189.5	0.000830995
1.25_1028.3319m/z	1028.33	1.2484	0.0248878	0.00901226	56806	0.000825424
19.85_615.4323n	330.705	19.8514	0.000277873	0.000286914	56665.1	0.000823376
18.73_532.4051n	577.376	18.7308	3.0116e-05	4.47168e-05	56178.5	0.000816305
18.39_591.4193n	636.39	18.3878	0.0107003	0.0048362	56094.4	0.000815083
19.00_664.2836m/z	664.284	18.9994	0.000359109	0.000354889	56027.1	0.000814106
17.01_296.1777m/z	296.178	17.01	0.000168661	0.0001907	55691.8	0.000809233
18.08_781.5127m/z	781.513	18.0791	0.00310097	0.00193656	55642.9	0.000808522
0.84_290.0768m/z	290.077	0.836717	0.000503194	0.000464212	54933	0.000798207
19.00_1069.6896n	1034.68	18.9994	0.00497282	0.00275757	54703.8	0.000794877
18.06_1064.1539m/z	1064.15	18.0619	4.1379e-05	5.84612e-05	54598.2	0.000793342
0.84_200.0443m/z	200.044	0.836717	0.000403142	0.000388645	53969.7	0.00078421
1.25_776.2310m/z	776.231	1.2484	0.031897	0.0108454	53756.9	0.000781117
18.73_386.2030m/z	386.203	18.7308	0.00859199	0.00410707	53547.2	0.00077807
17.01_594.3459m/z	594.346	17.01	0.000804517	0.000678513	53259.1	0.000773885
10.30_335.0739n	190.526	10.3036	7.66836e-06	1.43667e-05	52834.3	0.000767712
17.64_874.3216n	449.159	17.6388	0.021652	0.00816509	52662.8	0.00076522
0.84_543.1294m/z	543.129	0.836717	0.000993219	0.000804182	52467.1	0.000762377
18.73_642.4686n	687.44	18.7308	0.00828303	0.00400722	52429.9	0.000761836
1.23_1118.3514m/z	1118.35	1.23125	0.0137901	0.00585654	52413.6	0.0007616
0.97_1099.3713m/z	1099.37	0.973983	0.0121319	0.00532696	51516.8	0.000748568
0.99_1180.3984m/z	1180.4	0.991117	0.00771373	0.00380712	51475	0.000747961
18.08_2189.2855n	1117.63	18.0791	6.28442e-05	8.30878e-05	50942.3	0.00074022
7.41_863.4574n	454.718	7.41087	0.019576	0.00757285	50892.3	0.000739493
18.10_1175.8061m/z	1175.81	18.0962	0.0471399	0.0145336	50732.3	0.000737169
18.08_326.1867m/z	326.187	18.0791	1.49443e-06	3.75273e-06	50532	0.000734259
18.73_321.2105m/z	321.211	18.7308	0.000124557	0.000148523	50495.4	0.000733726
17.71_266.6581m/z	266.658	17.7075	1.58072e-05	2.6116e-05	50218.6	0.000729704
18.56_748.4091n	386.203	18.5593	0.000249955	0.000263045	50135.4	0.000728496
16.98_904.5661m/z	904.566	16.9757	0.00877617	0.00417193	50097.4	0.000727943
17.04_595.4017m/z	595.402	17.0444	7.68352e-05	9.85306e-05	50028.8	0.000726947
17.03_703.4464m/z	703.446	17.0272	0.00239003	0.00158971	49759.9	0.000723039
8.34_968.4894n	507.234	8.34265	0.0171883	0.00688259	49688.5	0.000722001
15.78_469.3317m/z	469.332	15.7807	0.000138249	0.000161637	49078	0.000713131
1.25_947.2893m/z	947.289	1.2484	0.03218	0.0109116	49038.6	0.000712558
17.03_821.5287n	885.545	17.0272	0.00621384	0.00325324	48385.3	0.000703065
18.39_457.2812n	521.297	18.3878	0.00160463	0.00117075	48330.5	0.000702269
12.77_362.2388m/z	362.239	12.7678	0.00528179	0.00287985	48323.4	0.000702166
17.64_380.1728n	345.159	17.6388	1.01945e-05	1.80953e-05	48254.1	0.000701159
17.01_657.3104n	622.297	17.01	0.000912399	0.000753344	48179.9	0.000700082
18.98_887.5342m/z	887.534	18.9823	0.00090737	0.000749932	48085.5	0.000698709
7.50_331.0812m/z	331.081	7.49657	0.00821068	0.00398414	47633.6	0.000692143
14.13_181.1054m/z	181.105	14.1342	0.000524804	0.000480434	47582	0.000691394
18.04_648.7775m/z	648.778	18.0447	0.000155056	0.000177969	47340.9	0.00068789
18.39_391.3357m/z	391.336	18.3878	0.00563311	0.00302307	47050.3	0.000683667
18.71_375.3399n	439.356	18.7136	0.0022392	0.00151256	47043.8	0.000683572
18.10_694.3408n	659.327	18.0962	1.40334e-05	2.36531e-05	46957.5	0.00068232
18.73_423.2179n	388.204	18.7308	0.00525988	0.0028709	46947.1	0.000682167
18.98_869.5736m/z	869.574	18.9823	0.0100234	0.00460437	46911.7	0.000681653
18.39_635.3841m/z	635.384	18.3878	0.000923078	0.000759534	46895.3	0.000681415
8.14_163.0393m/z	163.039	8.14263	0.000130698	0.000154852	46455.8	0.000675029
18.08_662.3037m/z	662.304	18.0791	0.0233583	0.008619	46369.2	0.00067377
15.43_1072.4764n	1117.45	15.4263	1.48423e-06	3.73456e-06	46269.3	0.000672319
13.30_321.1371m/z	321.137	13.2994	0.000911581	0.00075304	45958	0.000667796
7.85_351.0712n	316.057	7.85108	0.000104807	0.00012794	45864.3	0.000666434
7.94_160.9912m/z	160.991	7.9368	3.19018e-05	4.69512e-05	45789.5	0.000665347
1.25_857.2567m/z	857.257	1.2484	0.0397032	0.0127905	45425.4	0.000660056
17.78_601.3379m/z	601.338	17.776	0.00763423	0.0037768	45374.6	0.000659318
10.64_205.5313m/z	205.531	10.641	1.96529e-05	3.11753e-05	45245	0.000657435
0.67_223.9890m/z	223.989	0.670983	0.00988057	0.00455254	45207.6	0.000656892
17.18_308.1900m/z	308.19	17.1815	5.04755e-05	6.91071e-05	45079.5	0.00065503
17.62_915.7445n	880.731	17.6216	0.00287683	0.00183219	44983.9	0.000653641
18.06_597.3148m/z	597.315	18.0619	0.00160134	0.00116912	44453.1	0.000645928
15.58_369.3833m/z	369.383	15.5807	0.0101533	0.00464744	44377.5	0.00064483
18.06_548.7775n	513.764	18.0619	1.52436e-07	6.73929e-07	44085.1	0.000640581
17.01_856.6706n	451.325	17.01	0.00664769	0.00341249	44034.7	0.000639849
18.08_558.3002m/z	558.3	18.0791	0.00033823	0.000337556	44006.3	0.000639436
16.70_598.3425m/z	598.342	16.7013	0.00571848	0.00305613	43912.2	0.00063807
19.82_523.3098m/z	523.31	19.8171	5.90306e-05	7.90146e-05	43874.7	0.000637524
18.98_426.3041m/z	426.304	18.9823	1.41223e-05	2.37791e-05	43844.3	0.000637082
15.43_824.2847m/z	824.285	15.4263	3.08376e-05	4.56266e-05	43740.7	0.000635576
18.06_912.1186m/z	912.119	18.0619	0.000723864	0.000623394	43662.9	0.000634447
2.66_677.1937m/z	677.194	2.66017	0.00195404	0.0013649	43624.4	0.000633887
1.27_515.1419m/z	515.142	1.26553	5.0622e-07	1.60832e-06	43612.2	0.00063371
7.94_363.0347n	408.006	7.9368	0.00107855	0.000858423	43572	0.000633126
17.01_1054.6152n	539.306	17.01	0.000184671	0.000204801	43523.2	0.000632417
18.37_919.5016m/z	919.502	18.3707	0.000598471	0.000535265	43496	0.000632022
19.39_680.5809m/z	680.581	19.394	0.000767815	0.000652874	43461.4	0.000631519
18.65_392.2299m/z	392.23	18.645	0.0168454	0.00678512	43444.3	0.00063127
17.18_580.3119n	644.328	17.1815	0.000424559	0.000404508	43279.4	0.000628873
18.08_565.3801n	610.351	18.0791	0.0240299	0.00879304	42885	0.000623144
6.39_785.0824m/z	785.082	6.38752	9.39868e-09	1.15917e-07	42868.3	0.0006229
7.43_482.0955m/z	482.096	7.428	0.00488046	0.00272095	42858.5	0.000622758
19.80_423.3592m/z	423.359	19.7999	0.00867284	0.0041328	42787.3	0.000621723
17.04_447.1409m/z	447.141	17.0444	0.000122346	0.000146095	42741.8	0.000621062
18.08_623.4629m/z	623.463	18.0791	2.11692e-05	3.31869e-05	42401.5	0.000616118
17.11_469.3334m/z	469.333	17.1129	0.02417	0.00883176	42329.8	0.000615075
3.36_210.9911m/z	210.991	3.35772	0.00196367	0.00137066	42201.9	0.000613218
14.13_305.2477m/z	305.248	14.1342	0.000483518	0.000450572	42105.5	0.000611817
17.06_527.3320m/z	527.332	17.0615	0.0100429	0.00461145	41739.3	0.000606496
2.63_596.1697m/z	596.17	2.62588	0.0272891	0.00964666	41687.2	0.000605738
17.04_341.1448m/z	341.145	17.0444	0.00239233	0.0015906	41635.9	0.000604992
2.54_991.3354m/z	991.335	2.54017	0.0261173	0.00933309	41614.1	0.000604676
1.27_353.0902m/z	353.09	1.26553	0.00013697	0.000160772	41295.7	0.000600049
19.00_267.6663m/z	267.666	18.9994	0.000122048	0.000145844	41132.5	0.000597678
18.39_409.3467m/z	409.347	18.3878	0.00119764	0.000931561	40837.7	0.000593395
2.51_272.0647m/z	272.065	2.50588	0.00219104	0.00148834	40791.2	0.000592719
18.40_309.1858m/z	309.186	18.4049	0.000599749	0.000535977	40774.4	0.000592474
1.71_353.0902m/z	353.09	1.70568	5.62659e-05	7.58609e-05	40683.8	0.000591158
17.64_941.5955m/z	941.596	17.6388	0.00902353	0.00425682	40556.9	0.000589314
18.13_310.1930m/z	310.193	18.1305	0.000293887	0.000300501	40212	0.000584303
0.85_145.0491m/z	145.049	0.85385	8.96558e-07	2.51933e-06	40205.4	0.000584206
2.19_434.1167m/z	434.117	2.1858	0.00110074	0.00087098	40198.6	0.000584108
17.71_511.3439m/z	511.344	17.7075	0.0287471	0.0100253	40021.9	0.000581541
5.71_337.0205m/z	337.021	5.7072	0.000598148	0.00053512	39951.3	0.000580515
7.94_227.9807m/z	227.981	7.9368	0.000497774	0.000460992	39909.3	0.000579905
10.32_594.1094n	320.044	10.3208	6.27425e-05	8.29862e-05	39068.7	0.00056769
17.62_625.4207m/z	625.421	17.6216	0.0277933	0.00977218	39013.1	0.000566882
18.71_516.1591m/z	516.159	18.7136	0.000605673	0.000539829	39001.3	0.000566711
17.71_435.3235m/z	435.323	17.7075	0.00736765	0.00367704	38968.8	0.000566238
14.80_305.0698m/z	305.07	14.7974	2.54941e-05	3.87669e-05	38947	0.000565922
19.85_457.3648m/z	457.365	19.8514	0.00249016	0.00164031	38946.2	0.000565911
19.00_688.2492m/z	688.249	18.9994	6.59866e-05	8.66256e-05	38732.1	0.0005628
18.06_1036.6928n	541.336	18.0619	0.027735	0.00975676	38337.3	0.000557063
18.06_820.3920m/z	820.392	18.0619	4.78985e-06	9.82162e-06	38270.7	0.000556094
17.93_198.1272m/z	198.127	17.9304	3.37543e-06	7.32232e-06	38202.5	0.000555103
16.99_437.3395m/z	437.34	16.9928	0.00993806	0.00457209	38159.6	0.000554481
15.85_271.2414m/z	271.241	15.8493	0.000395827	0.000382918	38003.8	0.000552217
19.15_425.3738m/z	425.374	19.1537	0.00159905	0.00116795	37954.2	0.000551496
7.43_713.1522m/z	713.152	7.428	5.40416e-09	8.4404e-08	37899.7	0.000550704
17.04_618.3853n	583.371	17.0444	0.0190345	0.00742352	37561.3	0.000545786
17.79_541.3265m/z	541.326	17.7932	0.00818958	0.00397621	37435.7	0.000543962
18.08_1124.6235n	574.31	18.0791	0.000474516	0.000443633	37389.5	0.000543291
17.04_935.5534m/z	935.553	17.0444	0.0182924	0.00721407	37109.5	0.000539222
17.01_1046.6450m/z	1046.64	17.01	0.001659	0.00120228	37042.9	0.000538254
19.77_293.6872m/z	293.687	19.7655	1.85347e-07	7.77277e-07	36972.9	0.000537237
6.23_398.2173m/z	398.217	6.23313	0.00363088	0.002178	36936.3	0.000536706
18.08_2119.3170n	1082.65	18.0791	8.41511e-07	2.40805e-06	36732.3	0.000533741
17.04_679.3599m/z	679.36	17.0444	0.0015311	0.00112992	36612.8	0.000532004
7.89_301.5622m/z	301.562	7.88537	0.000958656	0.000781689	36595.2	0.000531749
0.91_127.0389m/z	127.039	0.905283	8.09794e-08	4.35845e-07	36394.5	0.000528832
16.48_409.3466m/z	409.347	16.484	0.0304119	0.0104639	36380.7	0.000528632
1.27_434.1167m/z	434.117	1.26553	0.000675811	0.000589555	36366.6	0.000528426
7.87_527.1109m/z	527.111	7.86823	1.23699e-07	5.78241e-07	36090.8	0.00052442
10.30_385.0233m/z	385.023	10.3036	0.00258312	0.0016856	36084	0.00052432
7.85_577.0859m/z	577.086	7.85108	0.00814388	0.00396035	36080.4	0.000524268
19.27_713.4776m/z	713.478	19.2739	0.0398579	0.0128329	36079.7	0.000524258
7.41_848.4291m/z	848.429	7.41087	2.21524e-11	3.70203e-09	35966	0.000522606
18.73_1036.6787n	541.329	18.7308	0.0134205	0.00574166	35953.3	0.000522422
17.64_709.3563m/z	709.356	17.6388	1.4624e-05	2.44636e-05	35834.2	0.000520691
19.00_984.7299n	515.354	18.9994	0.0425933	0.0134847	35825.2	0.00052056
17.64_917.6196m/z	917.62	17.6388	0.0196685	0.00759632	35762.5	0.000519649
17.64_347.1607m/z	347.161	17.6388	1.27222e-05	2.17837e-05	35669.5	0.000518297
1.32_445.0871m/z	445.087	1.31697	0.0195511	0.00756583	35516.6	0.000516077
18.56_479.1328m/z	479.133	18.5593	0.00759031	0.00375897	35252.4	0.000512238
17.93_549.1711m/z	549.171	17.9304	1.85456e-05	2.97863e-05	35244.4	0.000512122
7.89_580.1396n	545.126	7.88537	0.00370678	0.00221435	35223	0.000511809
18.73_595.4066n	309.702	18.7308	4.13146e-05	5.84124e-05	35131.1	0.000510475
1.27_767.2251m/z	767.225	1.26553	0.0411464	0.0131339	35028.7	0.000508986
18.06_880.2176m/z	880.218	18.0619	0.00202594	0.00140452	35016.3	0.000508806
0.76_380.0958m/z	380.096	0.7567	0.00799351	0.00390655	34913	0.000507305
18.42_724.3042m/z	724.304	18.4221	0.00131593	0.00100459	34884.6	0.000506893
12.77_209.6162m/z	209.616	12.7678	0.00122878	0.000949972	34487.2	0.000501119
15.74_455.3514m/z	455.351	15.735	0.0329678	0.0111167	34273.4	0.000498012
7.85_512.1061m/z	512.106	7.85108	3.83138e-08	2.68464e-07	34265.4	0.000497895
19.83_1097.6929n	1062.68	19.8342	0.0158786	0.00648893	33883.2	0.000492342
18.73_885.5134m/z	885.513	18.7308	0.00549975	0.00296962	33705.2	0.000489755
17.01_1246.7589n	635.378	17.01	0.00102461	0.000824601	33677.9	0.000489358
0.99_1090.3661m/z	1090.37	0.991117	0.0121213	0.00532442	33593.4	0.000488131
14.13_561.1338m/z	561.134	14.1342	0.000137107	0.000160848	33512.7	0.000486958
1.27_1019.3195m/z	1019.32	1.26553	0.0302648	0.0104213	33366.7	0.000484836
16.51_598.3414m/z	598.341	16.5126	0.0494269	0.0150391	33349.3	0.000484584
13.74_345.2391m/z	345.239	13.7397	0.000228873	0.00024479	33327.7	0.00048427
15.74_603.3302m/z	603.33	15.735	0.0290532	0.0100997	33319.6	0.000484152
17.04_343.1446m/z	343.145	17.0444	0.00301689	0.00189846	33303.5	0.000483919
18.13_732.2717m/z	732.272	18.1305	4.63262e-05	6.42746e-05	33253.8	0.000483196
1.25_938.2862m/z	938.286	1.2484	0.0484909	0.014835	33163.9	0.00048189
18.40_612.3683m/z	612.368	18.4049	0.0196436	0.00759174	33156.7	0.000481785
18.95_578.3329m/z	578.333	18.948	0.00195948	0.00136813	33156.6	0.000481783
10.30_376.0992n	211.039	10.3036	0.000184319	0.000204533	33006.4	0.000479602
2.63_1153.3898m/z	1153.39	2.62588	0.0209322	0.00796838	32974.6	0.00047914
1.11_274.0911m/z	274.091	1.11112	0.0033761	0.00206478	32939.5	0.00047863
7.99_303.0506m/z	303.051	7.98823	0.00212922	0.00145903	32868.9	0.000477603
17.48_288.1786m/z	288.179	17.4845	0.00112351	0.000885646	32810.5	0.000476755
17.01_982.6678m/z	982.668	17.01	0.00553012	0.00298409	32778.8	0.000476295
1.27_929.2820m/z	929.282	1.26553	0.03598	0.0118749	32627.5	0.000474095
18.56_642.4537n	687.425	18.5593	0.00188948	0.00132953	32541.5	0.000472846
7.50_532.1148n	577.086	7.49657	1.53527e-05	2.54785e-05	32418.5	0.000471059
19.27_651.4900m/z	651.49	19.2739	0.00168776	0.00121916	32312.4	0.000469518
18.73_1059.8259m/z	1059.83	18.7308	6.14092e-05	8.15777e-05	32254.3	0.000468673
9.61_852.4452n	897.416	9.6062	5.09731e-09	8.1908e-08	32236.1	0.000468409
18.76_692.2635m/z	692.263	18.7593	6.52119e-10	2.27041e-08	32142.6	0.00046705
18.08_567.4922n	612.463	18.0791	3.89346e-05	5.53518e-05	32050	0.000465704
7.27_297.2287m/z	297.229	7.27358	1.95045e-06	4.66647e-06	31996.3	0.000464924
18.58_403.3612n	467.377	18.5765	0.0451407	0.0140939	31979.2	0.000464675
18.97_568.3689m/z	568.369	18.9652	0.00373754	0.00222556	31966.5	0.000464492
2.92_276.0489m/z	276.049	2.91752	0.00319981	0.00198484	31767.2	0.000461595
17.01_620.2951m/z	620.295	17.01	6.27241e-05	8.29862e-05	31755.2	0.00046142
17.03_919.5558m/z	919.556	17.0272	0.000394404	0.000382095	31507.4	0.00045782
14.80_277.1793m/z	277.179	14.7974	0.012284	0.00538025	31380.6	0.000455978
14.13_342.2307m/z	342.231	14.1342	0.000259749	0.000271656	31285.5	0.000454596
18.04_1016.1760m/z	1016.18	18.0447	0.00973026	0.00449878	31111.9	0.000452073
18.39_1113.7045m/z	1113.7	18.3878	0.0326479	0.0110378	31051.8	0.000451201
1.33_769.1913m/z	769.191	1.3341	8.25666e-06	1.52214e-05	31023	0.000450781
16.35_553.3730n	598.344	16.3467	0.0380788	0.0124034	30950.6	0.00044973
6.39_517.5408m/z	517.541	6.38752	1.01409e-09	2.97317e-08	30850.8	0.000448279
10.64_226.0428m/z	226.043	10.641	0.023819	0.00873502	30825.3	0.000447908
19.09_608.3606m/z	608.361	19.0852	0.0101128	0.00463464	30795	0.000447469
18.40_288.6735m/z	288.674	18.4049	0.00141909	0.00106371	30765.2	0.000447036
18.10_1173.5792m/z	1173.58	18.0962	0.0076572	0.00378425	30669.3	0.000445642
17.01_706.2446m/z	706.245	17.01	0.0108095	0.00487569	30504.4	0.000443246
18.04_918.5340m/z	918.534	18.0447	0.00882455	0.00419076	30486.1	0.00044298
18.06_1097.1137m/z	1097.11	18.0619	0.00478163	0.00268061	30466.9	0.000442701
3.36_254.0539m/z	254.054	3.35772	0.00172461	0.00124015	30458.4	0.000442577
18.10_1111.6657m/z	1111.67	18.0962	0.0153069	0.00632158	30387.8	0.000441552
18.03_655.9416m/z	655.942	18.0276	0.00108716	0.000862892	30335.5	0.000440792
19.83_483.3796m/z	483.38	19.8342	0.0136524	0.00581137	30203.4	0.000438872
18.06_895.5521m/z	895.552	18.0619	0.000277511	0.00028663	30183.2	0.000438578
7.95_283.0277m/z	283.028	7.95395	1.27774e-05	2.18558e-05	30173.1	0.000438431
1.30_362.2854m/z	362.285	1.29982	7.7615e-08	4.23807e-07	30023.2	0.000436254
1.27_677.1933m/z	677.193	1.26553	0.000695598	0.000603561	29988.5	0.000435749
0.92_253.0699m/z	253.07	0.922433	0.000235817	0.000250852	29853.6	0.000433789
8.14_283.0126m/z	283.013	8.14263	0.00663001	0.00340708	29758	0.0004324
18.08_561.2586m/z	561.259	18.0791	0.000144888	0.000168381	29635	0.000430613
1.23_1154.3900m/z	1154.39	1.23125	0.00697686	0.00353532	29567.3	0.000429629
18.56_382.1893n	347.175	18.5593	0.0178912	0.00709317	29412.8	0.000427384
19.90_708.3116m/z	708.312	19.9028	0.00650616	0.00335893	29384.2	0.000426969
18.40_318.1921m/z	318.192	18.4049	0.00116945	0.000913034	29263.5	0.000425216
18.03_747.2585m/z	747.258	18.0276	7.26907e-09	9.83002e-08	29216.5	0.000424533
19.31_851.2511m/z	851.251	19.3082	0.0269576	0.00956183	29062.4	0.000422293
7.85_515.1169m/z	515.117	7.85108	6.40694e-07	1.94144e-06	29059.7	0.000422254
15.85_391.2135m/z	391.213	15.8493	0.00347115	0.00210825	29024.5	0.000421743
18.97_446.8198m/z	446.82	18.9652	0.00519208	0.00284393	29015.5	0.000421612
17.01_543.2129m/z	543.213	17.01	0.00062837	0.000556939	29008	0.000421502
0.97_847.2920m/z	847.292	0.973983	0.0156463	0.00642128	28782.6	0.000418228
7.87_773.1729m/z	773.173	7.86823	0.000441825	0.000418336	28761.2	0.000417916
3.46_267.0434m/z	267.043	3.46057	0.0172453	0.00689963	28709.2	0.000417161
17.03_826.5113n	871.483	17.0272	0.00397701	0.00232982	28677	0.000416693
19.90_1068.4810n	557.23	19.9028	0.000324577	0.000325583	28639.6	0.000416149
17.64_683.3933m/z	683.393	17.6388	0.00160244	0.00116966	28639	0.000416141
10.59_220.5366m/z	220.537	10.5896	1.36877e-05	2.31522e-05	28627.5	0.000415974
0.99_1027.3553m/z	1027.36	0.991117	0.0107669	0.00486039	28490	0.000413976
17.03_855.5287m/z	855.529	17.0272	0.000739125	0.000633435	28476.1	0.000413773
12.77_423.2061m/z	423.206	12.7678	0.0148431	0.00617814	28462.4	0.000413575
17.04_471.1040m/z	471.104	17.0444	4.22703e-05	5.95872e-05	28207.4	0.000409869
18.95_931.5494m/z	931.549	18.948	0.0175876	0.00699804	28170.8	0.000409338
18.98_928.6654m/z	928.665	18.9823	0.000735614	0.00063156	28135.6	0.000408826
18.06_888.2086m/z	888.209	18.0619	0.00153411	0.00113065	28078.5	0.000407996
0.92_241.0704m/z	241.07	0.922433	0.00133924	0.00101847	28035.2	0.000407367
0.80_266.1228m/z	266.123	0.802417	0.0314936	0.0107377	27991.4	0.000406731
18.06_1068.1586m/z	1068.16	18.0619	6.81256e-08	3.87697e-07	27976.1	0.000406509
2.01_434.1165m/z	434.116	2.01432	0.000634818	0.00056176	27972.4	0.000406455
15.43_398.0742m/z	398.074	15.4263	0.0012546	0.000965748	27961.9	0.000406302
17.78_273.2576m/z	273.258	17.776	0.000513515	0.000471909	27949	0.000406115
19.85_666.2990m/z	666.299	19.8514	2.09094e-06	4.92155e-06	27813.4	0.000404145
1.23_1144.3742m/z	1144.37	1.23125	0.012575	0.00548334	27788.9	0.000403788
17.93_376.2747m/z	376.275	17.9304	0.00311049	0.00194056	27660.6	0.000401924
17.48_708.2578m/z	708.258	17.4845	0.0246072	0.00893972	27578.8	0.000400735
1.27_758.2207m/z	758.221	1.26553	0.022508	0.00838956	27533.4	0.000400076
18.01_273.2575m/z	273.257	18.0104	4.25064e-09	7.21169e-08	27500.8	0.000399602
15.13_491.1786m/z	491.179	15.1348	0.00684807	0.0034891	27411.9	0.00039831
1.18_477.2309n	522.202	1.1797	0.0024892	0.00164	27406.9	0.000398238
15.29_690.2677m/z	690.268	15.2891	0.00931195	0.00435356	27392.5	0.000398028
18.56_345.1794m/z	345.179	18.5593	5.73087e-05	7.69873e-05	27300.5	0.000396692
0.82_365.1053m/z	365.105	0.819567	0.00934531	0.00436305	27265.5	0.000396183
7.43_896.3223m/z	896.322	7.428	4.08009e-08	2.80597e-07	27251	0.000395973
19.00_742.5283m/z	742.528	18.9994	0.00127735	0.000981	27236.2	0.000395757
1.39_357.0742m/z	357.074	1.38553	0.0257203	0.00923863	27128.5	0.000394193
7.43_756.1630n	801.134	7.428	0.0152251	0.00629559	26878.5	0.00039056
18.08_1163.7270m/z	1163.73	18.0791	0.00137437	0.00103623	26877.7	0.000390548
7.43_340.0516n	385.023	7.428	0.000860098	0.000717071	26873	0.00039048
7.94_248.0202m/z	248.02	7.9368	2.84607e-06	6.3062e-06	26870.3	0.000390441
18.39_938.6184m/z	938.618	18.3878	0.0165641	0.00669521	26791.4	0.000389294
18.39_1091.6674m/z	1091.67	18.3878	0.00018386	0.000204159	26779.9	0.000389126
18.37_869.5808m/z	869.581	18.3707	0.0282177	0.00988605	26734.9	0.000388473
16.33_606.3201n	571.306	16.3296	0.0187989	0.00735653	26697.2	0.000387925
1.25_848.2525m/z	848.252	1.2484	0.0466343	0.0144348	26675.7	0.000387612
18.39_419.3286m/z	419.329	18.3878	0.00680682	0.00347338	26447.4	0.000384296
17.08_671.4493m/z	671.449	17.0786	0.00488914	0.00272397	26412.7	0.000383791
18.97_895.5829m/z	895.583	18.9652	0.0250613	0.00905743	26356.8	0.000382978
1.28_839.2463m/z	839.246	1.28268	0.0446362	0.0139835	26311.1	0.000382315
1.33_723.1854m/z	723.185	1.3341	2.52746e-08	2.12251e-07	26241.3	0.000381301
13.15_425.2197m/z	425.22	13.145	0.00557287	0.00299845	26239.6	0.000381276
18.03_892.5446m/z	892.545	18.0276	0.00143608	0.00107355	26181.8	0.000380436
10.76_247.1325m/z	247.133	10.761	0.0107436	0.00485319	26057.6	0.000378631
18.56_852.3653n	449.172	18.5593	0.0325541	0.0110128	26001.2	0.000377812
18.71_871.5666m/z	871.567	18.7136	0.00133684	0.00101688	25970.8	0.00037737
1.39_552.1255m/z	552.126	1.38553	7.76405e-09	1.02569e-07	25948.4	0.000377045
15.08_457.3665m/z	457.367	15.0833	0.000752544	0.000643451	25936.9	0.000376877
19.00_560.3008m/z	560.301	18.9994	0.00825885	0.00400105	25935.8	0.000376862
19.05_585.3619m/z	585.362	19.0509	0.00156092	0.00114566	25865.7	0.000375843
1.30_596.1469n	561.133	1.29982	0.0110763	0.00496856	25765.4	0.000374385
19.15_407.3635m/z	407.364	19.1537	0.00223524	0.00151019	25745.1	0.000374091
0.67_239.9661m/z	239.966	0.670983	0.000141286	0.000164756	25729.1	0.000373858
17.62_757.3961m/z	757.396	17.6216	0.0381656	0.0124244	25544	0.000371168
16.45_305.2468m/z	305.247	16.4497	0.0230761	0.00854613	25543.3	0.000371159
17.71_287.1705m/z	287.171	17.7075	0.000128136	0.000152085	25513.1	0.00037072
13.74_407.2111m/z	407.211	13.7397	0.00114962	0.000901038	25409.4	0.000369212
19.83_608.3495m/z	608.35	19.8342	0.0280833	0.00985233	25389.5	0.000368924
17.18_309.1983m/z	309.198	17.1815	0.00221016	0.00149834	25287.4	0.00036744
0.85_163.0591m/z	163.059	0.85385	0.000763241	0.000649874	25274.1	0.000367247
17.03_1148.7157m/z	1148.72	17.0272	0.000397005	0.000383836	25108.7	0.000364843
17.01_1113.6975m/z	1113.7	17.01	0.00159032	0.00116285	25095.8	0.000364656
17.18_744.4931m/z	744.493	17.1815	0.00230453	0.00154762	25080.7	0.000364436
18.06_875.5479m/z	875.548	18.0619	6.41832e-05	8.4565e-05	25033.4	0.00036375
17.64_337.2088m/z	337.209	17.6388	0.00197174	0.00137525	25003	0.000363308
7.43_485.1048m/z	485.105	7.428	0.00647069	0.00334527	24920	0.000362101
18.04_707.2353m/z	707.235	18.0447	0.028802	0.0100371	24906.3	0.000361902
1.08_527.1566m/z	527.157	1.07683	0.00276886	0.00177696	24838.7	0.00036092
15.13_181.1059m/z	181.106	15.1348	2.96994e-05	4.4157e-05	24808.1	0.000360475
7.94_229.9795m/z	229.98	7.9368	0.00251296	0.00165142	24799.2	0.000360346
10.32_894.1713n	470.075	10.3208	0.000185689	0.000205644	24723.9	0.000359252
18.76_690.2654m/z	690.265	18.7593	8.80004e-10	2.74884e-08	24711.8	0.000359077
12.77_340.2565m/z	340.257	12.7678	0.000411077	0.000394021	24671.6	0.000358493
7.87_718.1429n	683.129	7.86823	0.0276056	0.00973246	24657.9	0.000358293
17.04_596.4078m/z	596.408	17.0444	0.00556181	0.00299522	24646.4	0.000358126
18.16_851.5552m/z	851.555	18.1648	0.0463363	0.0143745	24537.6	0.000356546
7.41_778.4411n	412.21	7.41087	0.0110285	0.0049511	24521.4	0.00035631
19.00_701.4977m/z	701.498	18.9994	0.0337745	0.011327	24499.5	0.000355992
17.04_703.3223m/z	703.322	17.0444	0.000406113	0.000390692	24383.7	0.000354309
18.08_1197.7790m/z	1197.78	18.0791	0.00253911	0.0016637	24268.2	0.000352631
18.76_409.3808m/z	409.381	18.7593	0.00295155	0.00186732	24216.1	0.000351873
2.68_928.3527n	973.324	2.67732	0.0128333	0.00556258	24121.7	0.000350501
19.00_1024.4513n	535.215	18.9994	0.000198152	0.000217715	24086.4	0.000349989
1.23_1135.3726m/z	1135.37	1.23125	0.00442788	0.00253111	23974.6	0.000348364
17.01_963.6550m/z	963.655	17.01	0.00142555	0.00106759	23907.5	0.000347389
10.41_387.0658n	205.531	10.4066	1.02573e-05	1.8197e-05	23885.2	0.000347065
7.95_806.0511n	771.037	7.95395	6.89251e-09	9.51943e-08	23710	0.000344519
16.99_750.2669m/z	750.267	16.9928	6.12044e-10	2.17623e-08	23683.9	0.00034414
13.74_305.2471m/z	305.247	13.7397	0.00894173	0.00423137	23625.1	0.000343286
1.03_1081.3605m/z	1081.36	1.02542	0.016484	0.0066725	23576.8	0.000342584
7.41_829.4581m/z	829.458	7.41087	0.00039967	0.000385965	23540.1	0.000342051
3.39_315.0706m/z	315.071	3.392	0.00322248	0.00199455	23456.5	0.000340836
1.93_524.1480m/z	524.148	1.9286	0.000673199	0.000587481	23300.1	0.000338564
18.06_1058.9917m/z	1058.99	18.0619	0.00132126	0.00100755	23229.6	0.000337539
4.75_578.0539m/z	578.054	4.75248	0.00391586	0.00230302	23206.9	0.000337209
1.08_1044.3804m/z	1044.38	1.07683	9.34081e-08	4.78647e-07	23142	0.000336266
4.75_1134.1616n	1099.15	4.75248	2.6501e-08	2.18704e-07	23104.7	0.000335724
14.47_323.2570m/z	323.257	14.4715	0.00965571	0.00447116	23087.1	0.000335469
0.92_229.0694m/z	229.069	0.922433	0.0136173	0.00579997	23042.8	0.000334824
1.23_1063.3507m/z	1063.35	1.23125	0.0201826	0.00775009	23013.2	0.000334394
0.80_538.1430n	281.07	0.802417	2.86904e-05	4.28283e-05	23009.9	0.000334347
18.73_457.3602m/z	457.36	18.7308	0.010316	0.00470001	22996.5	0.000334152
10.64_415.0335m/z	415.034	10.641	0.000696261	0.000603979	22990.6	0.000334067
19.03_654.3607m/z	654.361	19.0337	0.0181486	0.00717528	22949.4	0.000333467
18.71_803.5376m/z	803.538	18.7136	0.0215573	0.00814508	22890.7	0.000332615
1.28_920.2785m/z	920.279	1.28268	0.0472738	0.0145622	22887	0.000332561
15.13_561.1332m/z	561.133	15.1348	0.00347353	0.00210932	22779.5	0.000330999
1.27_674.1339n	738.15	1.26553	0.000304452	0.000308544	22616.7	0.000328634
7.94_255.0398n	220.026	7.9368	0.000385632	0.000375885	22495.8	0.000326877
19.02_632.4667n	696.483	19.0166	0.0411044	0.0131285	22486.6	0.000326743
1.27_596.1684m/z	596.168	1.26553	2.50855e-05	3.82675e-05	22369.6	0.000325043
5.71_465.0660m/z	465.066	5.7072	4.48149e-06	9.29771e-06	22289.3	0.000323876
7.85_266.0436m/z	266.044	7.85108	0.00197254	0.00137552	22282.1	0.000323771
17.01_1007.6530m/z	1007.65	17.01	0.015846	0.00648257	22120.6	0.000321425
14.13_431.1765m/z	431.177	14.1342	0.032032	0.0108747	22098.8	0.000321108
17.74_302.7084m/z	302.708	17.7417	0.00261228	0.00169965	22097.4	0.000321088
5.71_357.5329m/z	357.533	5.7072	1.10147e-08	1.30365e-07	22079.3	0.000320825
0.80_259.0893m/z	259.089	0.802417	0.00474116	0.00266552	22023.1	0.000320009
7.87_758.1672m/z	758.167	7.86823	6.39952e-06	1.23423e-05	21994.4	0.000319591
1.28_1114.2854m/z	1114.29	1.28268	0.0170037	0.00683076	21932.2	0.000318687
15.07_598.3405m/z	598.341	15.0661	0.042049	0.013343	21873	0.000317827
13.06_321.1364m/z	321.136	13.0593	0.014959	0.00621322	21867.6	0.000317749
18.08_774.2195m/z	774.22	18.0791	0.0442908	0.0139069	21855	0.000317566
1.27_1001.3088m/z	1001.31	1.26553	0.0290541	0.0100997	21851	0.000317507
17.01_537.2946m/z	537.295	17.01	0.000888531	0.000736913	21797.9	0.000316736
7.17_611.1598m/z	611.16	7.17062	0.000465669	0.000437073	21789.4	0.000316613
7.43_501.0712m/z	501.071	7.428	6.82168e-10	2.27198e-08	21695.9	0.000315253
15.08_468.3521n	257.165	15.0833	0.0030849	0.00192852	21637.1	0.000314399
17.93_218.6397m/z	218.64	17.9304	2.38544e-05	3.67077e-05	21556.4	0.000313227
17.62_669.4349m/z	669.435	17.6216	0.0398019	0.0128186	21487.2	0.000312222
18.98_653.4776m/z	653.478	18.9823	0.000804141	0.00067837	21440.9	0.000311549
18.06_905.5530m/z	905.553	18.0619	0.000390726	0.000379456	21433.1	0.000311435
19.33_622.3464m/z	622.346	19.3253	0.00141506	0.0010614	21339	0.000310067
19.85_259.6688m/z	259.669	19.8514	0.000199222	0.000218603	21327.7	0.000309904
18.04_1192.7734m/z	1192.77	18.0447	0.00458681	0.00259709	21320.8	0.000309803
18.39_1098.6594m/z	1098.66	18.3878	0.00021753	0.000234762	21239.4	0.00030862
10.30_320.0506n	183.015	10.3036	0.00284017	0.00181368	21205.5	0.000308128
1.33_776.1831n	821.154	1.3341	0.0174609	0.00696338	21087.6	0.000306415
17.01_778.3807m/z	778.381	17.01	0.00380273	0.00225108	21031.5	0.0003056
16.31_369.3844m/z	369.384	16.3124	0.000502007	0.0004635	20956.8	0.000304514
18.97_1158.7188m/z	1158.72	18.9652	0.00937694	0.00437171	20949.3	0.000304404
18.13_523.3167m/z	523.317	18.1305	0.0153228	0.00632512	20937.6	0.000304235
18.01_291.2680m/z	291.268	18.0104	0.0042291	0.00244213	20908.9	0.000303818
0.80_248.1122m/z	248.112	0.802417	0.0187697	0.0073494	20883.2	0.000303444
0.92_223.0598m/z	223.06	0.922433	0.0251462	0.00907917	20871.8	0.000303279
18.39_941.5450n	906.531	18.3878	0.0216086	0.00815525	20870.2	0.000303256
12.94_628.3161m/z	628.316	12.9392	0.035856	0.0118421	20824.5	0.000302592
1.33_772.1678m/z	772.168	1.3341	0.013722	0.00583505	20787.7	0.000302057
17.10_197.1188m/z	197.119	17.0958	0.000336605	0.000336135	20763.4	0.000301704
17.04_473.1035m/z	473.104	17.0444	0.00612104	0.00321776	20720.4	0.000301079
18.06_1087.6408m/z	1087.64	18.0619	0.00977194	0.00451493	20649	0.000300042
19.27_611.5027m/z	611.503	19.2739	0.00672738	0.00344546	20579.8	0.000299037
19.85_977.6375m/z	977.637	19.8514	0.0324066	0.0109718	20571.1	0.00029891
18.97_605.4456m/z	605.446	18.9652	0.00474939	0.00266925	20483.8	0.000297641
18.08_1095.1173m/z	1095.12	18.0791	0.00739404	0.00368855	20482.8	0.000297626
10.59_241.0490m/z	241.049	10.5896	0.016777	0.00676326	20450.1	0.000297152
19.77_550.3250m/z	550.325	19.7655	0.000393096	0.000381269	20441.1	0.000297021
1.08_1162.3887m/z	1162.39	1.07683	0.0068059	0.00347338	20389.9	0.000296276
2.01_605.1710m/z	605.171	2.01432	0.000512143	0.000470908	20301	0.000294985
13.15_201.6189m/z	201.619	13.145	0.000438705	0.000416206	20279.2	0.000294669
1.20_716.1935m/z	716.194	1.19697	0.000647947	0.000570562	20258.6	0.000294369
18.39_451.3542m/z	451.354	18.3878	0.000640018	0.000565613	20214	0.000293721
18.08_1089.6322m/z	1089.63	18.0791	0.00917249	0.00430522	20213.1	0.000293708
1.21_533.3831m/z	533.383	1.2141	0.0195359	0.00756259	20111.6	0.000292233
10.30_784.0236n	404.01	10.3036	1.79926e-06	4.39277e-06	19984.1	0.000290381
0.67_871.7315n	458.855	0.670983	0.00116868	0.000912641	19920.6	0.000289457
0.80_295.1123m/z	295.112	0.802417	0.000407785	0.00039154	19916.5	0.000289398
18.08_595.8247m/z	595.825	18.0791	0.000178924	0.000199674	19913.1	0.000289349
10.64_654.1300n	350.054	10.641	3.3509e-05	4.88648e-05	19854.2	0.000288492
19.77_273.1758m/z	273.176	19.7655	0.000576926	0.000518926	19825.4	0.000288074
17.01_725.4781m/z	725.478	17.01	0.00971453	0.00449338	19787	0.000287516
18.56_368.2234m/z	368.223	18.5593	0.0205431	0.00785787	19774.1	0.000287329
5.71_654.0594m/z	654.059	5.7072	1.20043e-08	1.37405e-07	19707.3	0.000286359
17.04_345.1451m/z	345.145	17.0444	0.000164803	0.000187292	19682.5	0.000285998
19.85_1039.6977m/z	1039.7	19.8514	0.048548	0.0148498	19655	0.000285598
1.23_973.3223m/z	973.322	1.23125	0.0134931	0.00576263	19651.2	0.000285543
18.04_718.3111n	371.154	18.0447	0.0353858	0.0117367	19635.5	0.000285315
16.99_680.2805m/z	680.281	16.9928	0.000458268	0.000431824	19632.8	0.000285276
17.86_403.7652m/z	403.765	17.8617	0.0272355	0.00963485	19566	0.000284305
1.25_1054.3310m/z	1054.33	1.2484	0.0188568	0.00737486	19554.9	0.000284144
5.71_719.0395m/z	719.039	5.7072	5.98604e-09	8.9788e-08	19496.3	0.000283293
19.00_558.2936m/z	558.294	18.9994	0.00212864	0.00145903	19491.6	0.000283224
1.30_943.2248m/z	943.225	1.29982	0.0427293	0.0135165	19464.8	0.000282834
17.01_471.5630m/z	471.563	17.01	1.21575e-06	3.20192e-06	19347.4	0.000281128
2.61_434.1165m/z	434.116	2.60873	0.00030225	0.000306879	19332.4	0.000280911
17.13_329.2439m/z	329.244	17.1301	0.0157493	0.00645405	19323.8	0.000280785
19.51_584.3694m/z	584.369	19.5083	0.0185791	0.00729956	19307.4	0.000280547
18.08_613.3490m/z	613.349	18.0791	0.0355675	0.0117736	19293.4	0.000280344
19.83_280.1816m/z	280.182	19.8342	0.0111843	0.00500758	19287.6	0.00028026
17.03_685.4173m/z	685.417	17.0272	0.00404632	0.00236106	19203.5	0.000279038
0.80_277.1024m/z	277.102	0.802417	0.00017796	0.00019893	19185.2	0.000278772
7.41_851.4396m/z	851.44	7.41087	6.15867e-09	9.01686e-08	19182.2	0.000278729
3.39_357.0743m/z	357.074	3.392	0.0329333	0.0111107	19169.5	0.000278544
0.67_328.8972m/z	328.897	0.670983	9.72937e-05	0.000120262	19156.6	0.000278356
7.41_1322.4897n	684.234	7.41087	3.61204e-06	7.77373e-06	19100.8	0.000277546
17.20_438.1500m/z	438.15	17.1987	0.0268515	0.00953229	19079.7	0.000277238
17.03_1079.6492m/z	1079.65	17.0272	0.000162604	0.000185335	19050.6	0.000276815
2.92_296.0071m/z	296.007	2.91752	0.00213501	0.00146138	19031.2	0.000276534
1.33_399.0800m/z	399.08	1.3341	0.0247445	0.0089756	18963.6	0.000275552
7.39_808.3915n	416.194	7.39358	0.0308506	0.010567	18898.5	0.000274606
17.93_486.1892m/z	486.189	17.9304	0.00374875	0.00223104	18848.8	0.000273883
1.39_507.6425m/z	507.642	1.38553	3.46836e-06	7.51776e-06	18815.6	0.000273401
7.41_451.3202m/z	451.32	7.41087	0.000104078	0.000127329	18814.6	0.000273386
19.03_565.3014m/z	565.301	19.0337	0.00124974	0.000962672	18740.9	0.000272315
17.01_2025.1796n	1035.58	17.01	0.00426106	0.00245511	18736.9	0.000272258
17.69_543.3498m/z	543.35	17.6903	0.0235254	0.00866078	18730	0.000272157
7.94_290.9478m/z	290.948	7.9368	7.36047e-05	9.5095e-05	18714.8	0.000271937
3.37_246.1126n	310.128	3.37485	0.006894	0.00350822	18688.6	0.000271556
1.16_1058.3103m/z	1058.31	1.16255	0.028092	0.00985233	18610.2	0.000270417
7.95_331.9742m/z	331.974	7.95395	0.000401491	0.000387388	18587.3	0.000270084
7.38_303.0504m/z	303.05	7.37645	0.00180873	0.00128862	18586.8	0.000270076
18.37_465.2891m/z	465.289	18.3707	0.00352564	0.00213166	18568.8	0.000269815
4.50_272.1605m/z	272.16	4.50095	0.0221248	0.00829684	18532	0.000269281
18.98_875.5631m/z	875.563	18.9823	3.26991e-05	4.79346e-05	18443.6	0.000267996
7.85_531.0807m/z	531.081	7.85108	2.28368e-09	4.96009e-08	18422.5	0.000267689
14.13_563.1315m/z	563.131	14.1342	8.70838e-06	1.59312e-05	18378	0.000267043
1.23_1902.5807n	963.289	1.23125	0.0496	0.0150818	18375.5	0.000267006
7.94_366.9807m/z	366.981	7.9368	0.000644228	0.000568537	18299.9	0.000265908
1.39_479.0390m/z	479.039	1.38553	4.58104e-08	3.044e-07	18258.7	0.000265309
19.00_534.3270m/z	534.327	18.9994	0.0103453	0.00470825	18237.9	0.000265007
18.08_491.3012m/z	491.301	18.0791	0.00584401	0.00310435	18232.6	0.00026493
18.73_603.3332m/z	603.333	18.7308	0.000214963	0.000232591	18200.9	0.00026447
1.20_546.1333m/z	546.133	1.19697	0.00297791	0.00188008	18192.4	0.000264346
19.36_793.8246m/z	793.825	19.3596	0.0013083	0.000999903	18087.3	0.000262819
7.95_466.0281n	510.999	7.95395	1.67557e-09	4.04165e-08	18082	0.000262741
17.78_690.2651m/z	690.265	17.776	2.95974e-12	1.07292e-09	18032.2	0.000262017
18.06_552.3346m/z	552.335	18.0619	0.0340231	0.0113887	17988.6	0.000261384
7.95_672.0203n	716.991	7.95395	4.96166e-10	2.04735e-08	17983.8	0.000261314
18.04_943.5936m/z	943.594	18.0447	0.021523	0.00813764	17970.6	0.000261124
14.13_287.2368m/z	287.237	14.1342	0.00092411	0.000760009	17892.4	0.000259986
0.84_337.1716m/z	337.172	0.836717	0.000313571	0.000316347	17874.4	0.000259725
5.18_915.1099m/z	915.11	5.18123	1.60593e-07	6.97992e-07	17848.8	0.000259353
1.23_982.3259m/z	982.326	1.23125	0.0308938	0.0105764	17831.9	0.000259108
17.03_1013.5658m/z	1013.57	17.0272	0.000167844	0.000190037	17817.9	0.000258904
17.69_706.2451m/z	706.245	17.6903	0.0221522	0.00830229	17815.5	0.000258869
14.01_569.3644n	614.336	14.0141	0.015903	0.00649632	17757.5	0.000258026
18.73_1118.7675n	1163.74	18.7308	0.00137397	0.00103623	17734.4	0.000257691
19.00_465.3305m/z	465.331	18.9994	0.0230121	0.00853406	17690.8	0.000257057
16.51_812.5556n	857.527	16.5126	0.0260394	0.00931308	17624	0.000256087
17.10_549.1464m/z	549.146	17.0958	0.00209662	0.00144237	17561	0.000255172
19.82_481.3653m/z	481.365	19.8171	0.000879274	0.000730505	17534	0.000254779
8.14_445.0441m/z	445.044	8.14263	0.00555581	0.00299312	17529.2	0.000254709
1.39_471.0996m/z	471.1	1.38553	0.00922512	0.00432324	17457.9	0.000253673
7.89_788.1770m/z	788.177	7.88537	0.00113095	0.000890039	17413.4	0.000253026
18.76_1220.8669n	633.423	18.7593	0.0289077	0.0100645	17396.5	0.000252781
7.39_937.3789m/z	937.379	7.39358	1.9654e-08	1.81967e-07	17386.4	0.000252634
18.03_768.5284m/z	768.528	18.0276	0.0418314	0.0132967	17383	0.000252584
18.10_948.1238m/z	948.124	18.0962	0.00828664	0.0040082	17374.1	0.000252455
0.97_848.2909m/z	848.291	0.973983	0.0330643	0.0111437	17356.9	0.000252205
7.41_441.3360m/z	441.336	7.41087	6.10654e-07	1.87938e-06	17355.8	0.00025219
3.44_311.0733m/z	311.073	3.44342	0.00316838	0.00196977	17329.2	0.000251803
15.74_544.2198m/z	544.22	15.735	0.000330842	0.00033137	17317.8	0.000251638
18.76_666.3010m/z	666.301	18.7593	0.00425253	0.00245142	17307	0.00025148
16.99_748.2712m/z	748.271	16.9928	4.19486e-11	5.24393e-09	17178.6	0.000249615
18.10_372.1504m/z	372.15	18.0962	0.00133028	0.0010135	17160.2	0.000249347
7.89_607.0965m/z	607.097	7.88537	4.57811e-10	1.96174e-08	17147	0.000249156
19.27_334.2368m/z	334.237	19.2739	0.000141283	0.000164756	17141.7	0.000249078
18.08_1181.2965m/z	1181.3	18.0791	0.00740656	0.00369291	17125.8	0.000248847
15.43_845.2881m/z	845.288	15.4263	0.00937268	0.00437171	17080.9	0.000248195
3.37_438.1022m/z	438.102	3.37485	0.0028947	0.00184041	17060.8	0.000247903
15.63_666.2994m/z	666.299	15.6322	0.0200904	0.0077218	17056.2	0.000247837
7.95_439.0671n	484.038	7.95395	6.76686e-10	2.27198e-08	17051.4	0.000247766
2.51_524.1465m/z	524.147	2.50588	0.00067877	0.000591416	17016.8	0.000247264
18.06_275.6626m/z	275.663	18.0619	0.000335845	0.000335777	16971.2	0.000246601
16.70_706.2564m/z	706.256	16.7013	0.000120035	0.000143798	16952.6	0.000246331
17.03_811.4975m/z	811.497	17.0272	0.0148383	0.00617692	16945.7	0.000246231
7.17_325.0572m/z	325.057	7.17062	0.00539851	0.00292584	16920.1	0.000245858
15.78_470.3356m/z	470.336	15.7807	0.000114153	0.000137639	16878.2	0.00024525
10.30_286.0473m/z	286.047	10.3036	3.2163e-05	4.72731e-05	16843.1	0.000244739
19.31_521.3052m/z	521.305	19.3082	0.0334199	0.0112307	16813	0.000244303
18.06_594.8200m/z	594.82	18.0619	0.000291125	0.000298279	16803.9	0.00024417
17.62_991.6307m/z	991.631	17.6216	0.0365588	0.0120338	16777.6	0.000243788
7.99_449.1077m/z	449.108	7.98823	0.00746063	0.00371235	16729.1	0.000243083
18.10_761.3128n	392.655	18.0962	0.00328151	0.00202248	16679.6	0.000242364
17.01_578.3234m/z	578.323	17.01	0.00586614	0.00311417	16670.9	0.000242237
0.67_861.7587n	442.878	0.670983	0.0192773	0.00749109	16658.9	0.000242064
18.73_856.5863m/z	856.586	18.7308	0.0105654	0.00478886	16651	0.000241948
17.03_1001.6177m/z	1001.62	17.0272	0.0151144	0.00626142	16584	0.000240975
7.41_848.3991n	893.37	7.41087	0.00330127	0.00203174	16583.3	0.000240965
7.95_890.0041n	854.99	7.95395	2.68299e-09	5.40206e-08	16563.4	0.000240676
17.50_309.6991m/z	309.699	17.5016	0.000143503	0.000167004	16521.4	0.000240066
15.41_479.1006m/z	479.101	15.4092	0.0231684	0.00856882	16506.8	0.000239854
8.14_714.1487n	380.064	8.14263	1.70832e-05	2.78117e-05	16481.3	0.000239482
17.47_316.1957m/z	316.196	17.4673	0.00271898	0.00175033	16480	0.000239463
1.08_1072.3573m/z	1072.36	1.07683	0.0185876	0.00730119	16431.2	0.000238755
1.27_476.1055n	441.092	1.26553	2.5383e-06	5.73619e-06	16413.1	0.000238492
1.27_1163.3394m/z	1163.34	1.26553	0.00512875	0.00282405	16400.3	0.000238306
18.73_711.3881m/z	711.388	18.7308	0.00747615	0.00371675	16360.8	0.000237732
18.08_583.4714m/z	583.471	18.0791	0.00122899	0.000949972	16358.8	0.000237702
1.35_601.1093m/z	601.109	1.35125	1.44658e-06	3.66298e-06	16312.6	0.000237031
15.78_542.2171m/z	542.217	15.7807	0.000272622	0.000282277	16292.3	0.000236736
17.10_547.1498m/z	547.15	17.0958	0.00179775	0.0012828	16292	0.000236731
0.79_306.1182m/z	306.118	0.785283	0.00783671	0.00385132	16270.3	0.000236416
18.54_271.2419m/z	271.242	18.5422	3.1617e-05	4.65731e-05	16264.4	0.000236331
17.71_587.3827m/z	587.383	17.7075	0.0228622	0.00849412	16212.4	0.000235575
18.13_309.1888m/z	309.189	18.1305	0.000459124	0.000432387	16211.7	0.000235565
7.95_613.9950m/z	613.995	7.95395	1.35251e-09	3.63965e-08	16138.7	0.000234504
7.41_505.3521m/z	505.352	7.41087	8.80022e-06	1.60346e-05	16112.6	0.000234126
18.71_1109.6601m/z	1109.66	18.7136	0.0151424	0.00626837	16063.3	0.000233408
11.97_403.0337m/z	403.034	11.9731	0.00091385	0.000754169	16053.7	0.000233269
3.53_758.3181m/z	758.318	3.52913	0.00123874	0.000955303	15995	0.000232416
18.65_379.2660m/z	379.266	18.645	0.000350341	0.000347567	15977.9	0.000232168
15.08_559.3297m/z	559.33	15.0833	0.0467213	0.0144537	15961.2	0.000231925
14.39_614.3357m/z	614.336	14.3857	0.0036189	0.00217194	15931.2	0.00023149
7.50_351.0713n	316.057	7.49657	2.84536e-05	4.25129e-05	15875.8	0.000230685
17.48_706.2583m/z	706.258	17.4845	6.26826e-05	8.29726e-05	15839.3	0.000230155
17.01_800.4144m/z	800.414	17.01	0.00241036	0.00159909	15823.6	0.000229926
17.01_1068.6963m/z	1068.7	17.01	0.0298986	0.0103293	15810	0.000229728
18.06_914.5567m/z	914.557	18.0619	0.00153536	0.00113107	15796.8	0.000229536
3.36_164.9857m/z	164.986	3.35772	0.000198776	0.000218257	15785	0.000229366
17.93_480.2330n	525.204	17.9304	0.00234998	0.00157056	15781.7	0.000229317
3.73_210.9910m/z	210.991	3.73493	0.00608134	0.00320193	15777.7	0.00022926
19.00_689.2523m/z	689.252	18.9994	6.14968e-11	5.87264e-09	15754.8	0.000228927
8.14_440.0638m/z	440.064	8.14263	0.048242	0.0147746	15748.8	0.000228839
17.93_507.2000n	552.171	17.9304	0.015248	0.00630273	15706.7	0.000228227
1.42_121.5206m/z	121.521	1.4199	0.00351218	0.00212699	15691.5	0.000228006
18.13_622.3523m/z	622.352	18.1305	0.0199623	0.00768229	15680.4	0.000227844
7.41_425.1985m/z	425.198	7.41087	0.00394411	0.00231678	15642.3	0.000227291
18.40_1175.6126m/z	1175.61	18.4049	0.0402131	0.0129248	15609.6	0.000226816
1.21_541.1381m/z	541.138	1.2141	4.90938e-05	6.76092e-05	15588.2	0.000226506
19.00_593.3613m/z	593.361	18.9994	0.000972908	0.000790417	15561.5	0.000226117
17.13_557.3122m/z	557.312	17.1301	0.0433099	0.0136652	15543.7	0.000225859
7.85_633.0878n	598.074	7.85108	5.15934e-06	1.03943e-05	15542.6	0.000225843
17.52_313.3214m/z	313.321	17.5188	4.05731e-05	5.74369e-05	15515.4	0.000225448
18.73_713.3877m/z	713.388	18.7308	0.0010008	0.000809532	15507.8	0.000225337
19.02_973.6262m/z	973.626	19.0166	0.0148539	0.00618174	15501.9	0.000225251
7.89_542.1155m/z	542.115	7.88537	0.000142703	0.00016613	15482.9	0.000224975
19.83_560.3163m/z	560.316	19.8342	9.00421e-05	0.000112763	15434	0.000224265
18.08_853.9825m/z	853.983	18.0791	0.000166182	0.000188603	15408.8	0.000223899
18.08_660.2584n	705.23	18.0791	0.0186842	0.0073246	15301.8	0.000222344
17.04_648.4168m/z	648.417	17.0444	0.0191258	0.00744695	15298.2	0.000222292
17.62_929.7097m/z	929.71	17.6216	0.00196488	0.00137104	15242	0.000221475
7.43_1009.1923m/z	1009.19	7.428	2.14117e-09	4.80302e-08	15213	0.000221054
17.01_555.3070m/z	555.307	17.01	0.0139412	0.0059027	15169.7	0.000220424
17.18_267.1629m/z	267.163	17.1815	0.0104809	0.00475444	15160.1	0.000220285
18.08_1111.4686m/z	1111.47	18.0791	2.33318e-08	2.02287e-07	15087.8	0.000219234
12.94_192.6139m/z	192.614	12.9392	0.00337888	0.00206572	15077.6	0.000219085
1.03_1171.8963m/z	1171.9	1.02542	0.0056677	0.00303481	15073.9	0.000219032
17.20_462.1138m/z	462.114	17.1987	0.000213511	0.000231471	15065.7	0.000218912
8.34_1009.5159n	527.747	8.34265	2.73272e-05	4.11056e-05	15053.8	0.000218741
18.39_656.9512m/z	656.951	18.3878	0.00525255	0.00286859	15049.3	0.000218675
18.56_711.3861m/z	711.386	18.5593	8.80575e-09	1.12335e-07	15041.2	0.000218557
11.97_444.0598m/z	444.06	11.9731	0.00200849	0.00139506	15012.9	0.000218146
15.51_471.3467m/z	471.347	15.5121	5.27104e-06	1.05684e-05	15001.5	0.00021798
1.25_901.2963m/z	901.296	1.2484	0.0442672	0.0139017	14914.8	0.00021672
14.80_199.0935m/z	199.093	14.7974	0.00821492	0.00398562	14914.2	0.000216711
7.95_793.0203m/z	793.02	7.95395	1.21984e-08	1.38207e-07	14872.7	0.000216109
15.74_297.1824m/z	297.182	15.735	0.0163741	0.00664252	14872.5	0.000216105
7.95_469.9829n	434.969	7.95395	3.86465e-10	1.72226e-08	14857.7	0.000215891
7.94_922.2412n	484.11	7.9368	0.00134693	0.00102315	14787.4	0.00021487
5.33_517.5401m/z	517.54	5.32982	0.00393461	0.00231243	14761.9	0.000214498
18.04_926.4191m/z	926.419	18.0447	0.00247912	0.00163562	14735.6	0.000214117
7.31_712.1341n	379.056	7.30788	3.08872e-05	4.56389e-05	14712.4	0.000213779
17.20_397.1218m/z	397.122	17.1987	0.0246015	0.00893958	14696.7	0.000213551
18.11_1159.6079m/z	1159.61	18.1134	0.000739096	0.000633435	14686	0.000213395
10.36_285.1081m/z	285.108	10.3551	0.00570574	0.00305098	14653.4	0.000212921
18.71_715.3933m/z	715.393	18.7136	0.0123309	0.00539718	14651.1	0.000212889
1.27_450.1313m/z	450.131	1.26553	1.70601e-05	2.77878e-05	14650	0.000212873
18.68_317.1813m/z	317.181	18.6793	0.00109801	0.000869551	14648.7	0.000212854
1.21_885.2398m/z	885.24	1.2141	0.0410492	0.0131219	14622.3	0.00021247
16.47_329.2438m/z	329.244	16.4669	0.0108676	0.00489465	14614	0.00021235
7.95_649.0024m/z	649.002	7.95395	3.26196e-08	2.45553e-07	14578.9	0.000211839
0.97_1018.3442m/z	1018.34	0.973983	0.0344804	0.0115015	14534.7	0.000211198
8.04_317.0660m/z	317.066	8.03978	0.00419036	0.00242522	14521.4	0.000211004
16.07_289.2521m/z	289.252	16.0723	4.80186e-05	6.63198e-05	14509.7	0.000210834
7.95_206.9963m/z	206.996	7.95395	0.00160935	0.00117316	14499.4	0.000210684
7.99_428.0330m/z	428.033	7.98823	0.00614588	0.00322828	14477.1	0.00021036
16.36_617.3408m/z	617.341	16.3639	0.0248188	0.00899215	14470.2	0.00021026
0.79_324.1287m/z	324.129	0.785283	0.000137616	0.000161332	14467.1	0.000210214
17.03_1056.6326m/z	1056.63	17.0272	0.0266309	0.00947443	14398.1	0.000209212
7.87_564.0844n	628.1	7.86823	0.000227973	0.000244061	14380	0.000208949
19.38_419.3942m/z	419.394	19.3767	0.0113429	0.00505893	14364	0.000208717
1.51_597.1038m/z	597.104	1.50562	0.00129783	0.000993307	14291.5	0.000207664
18.08_964.1580n	929.144	18.0791	0.000924885	0.000760128	14288.1	0.000207615
14.47_305.2466m/z	305.247	14.4715	4.44807e-05	6.22306e-05	14280.4	0.000207502
18.13_736.2727m/z	736.273	18.1305	3.31398e-09	6.01979e-08	14275.2	0.000207426
7.85_816.1846n	861.156	7.85108	0.00208383	0.00143516	14254	0.000207119
1.16_383.0950m/z	383.095	1.16255	0.0139773	0.0059105	14250	0.000207061
14.97_527.3242m/z	527.324	14.9689	0.026499	0.00944327	14245.7	0.000206998
16.70_557.3175m/z	557.318	16.7013	0.00166959	0.00120939	14230.2	0.000206772
19.00_714.2185m/z	714.219	18.9994	0.00932661	0.00435781	14228.3	0.000206745
2.64_353.0901m/z	353.09	2.64302	0.000219006	0.000235922	14140.8	0.000205473
17.69_249.1696m/z	249.17	17.6903	0.000644517	0.000568537	14127.1	0.000205275
17.48_682.2948m/z	682.295	17.4845	0.000119251	0.000143116	14113.6	0.000205078
7.87_846.1751n	446.077	7.86823	0.000253059	0.000265726	14090.4	0.000204742
14.13_565.1307m/z	565.131	14.1342	6.08632e-05	8.09489e-05	14076.2	0.000204535
15.63_181.1065m/z	181.107	15.6322	0.000134364	0.000158353	14070.8	0.000204456
1.25_425.1117m/z	425.112	1.2484	0.000472845	0.000442442	14045.1	0.000204083
18.04_1122.6611m/z	1122.66	18.0447	7.54597e-06	1.41651e-05	14016.9	0.000203674
2.19_829.2820m/z	829.282	2.1858	0.0153416	0.00633121	14004.7	0.000203496
18.08_772.2208m/z	772.221	18.0791	0.0420861	0.0133509	13993.7	0.000203337
4.28_380.1335m/z	380.133	4.278	0.0386464	0.0125313	13976.4	0.000203085
17.03_1157.7155m/z	1157.72	17.0272	0.0300227	0.0103556	13966.8	0.000202946
7.95_730.0199n	695.006	7.95395	1.53969e-09	3.84042e-08	13952.4	0.000202736
17.18_369.1693n	334.155	17.1815	0.000627815	0.000556742	13881	0.000201699
18.97_981.5806m/z	981.581	18.9652	0.0442018	0.0138903	13879.4	0.000201676
18.71_958.6702n	923.656	18.7136	0.0394561	0.0127305	13878.5	0.000201663
7.89_381.0282n	445.044	7.88537	0.000599367	0.000535923	13863.4	0.000201443
15.43_815.2786m/z	815.279	15.4263	2.97833e-06	6.55337e-06	13836.9	0.000201059
17.01_636.3810m/z	636.381	17.01	0.00224941	0.001517	13808.2	0.00020064
0.79_378.1737m/z	378.174	0.785283	0.0017103	0.00123198	13779	0.000200217
1.06_1065.3098m/z	1065.31	1.0597	9.11954e-08	4.77003e-07	13770.5	0.000200093
15.43_1112.3451m/z	1112.35	15.4263	0.000693705	0.000602525	13744.1	0.00019971
7.41_891.3720m/z	891.372	7.41087	9.36903e-05	0.00011654	13720.6	0.000199368
1.59_573.0969m/z	573.097	1.58563	6.04167e-09	8.98484e-08	13708.4	0.000199191
19.07_280.1733m/z	280.173	19.068	0.0062419	0.00326435	13700.6	0.000199078
5.35_803.0945m/z	803.095	5.34697	0.000300141	0.000305175	13694.3	0.000198986
17.03_917.5150m/z	917.515	17.0272	0.0143688	0.00603031	13689.9	0.000198922
9.61_446.7207m/z	446.721	9.6062	6.20331e-08	3.67615e-07	13677.2	0.000198737
19.38_496.5206m/z	496.521	19.3767	0.00912781	0.0042927	13672.1	0.000198664
7.85_704.1332n	669.119	7.85108	0.00717717	0.00360079	13669.4	0.000198625
15.78_594.3108m/z	594.311	15.7807	0.0164471	0.00666159	13645.8	0.000198281
17.93_609.2737m/z	609.274	17.9304	0.00204674	0.00141633	13626.7	0.000198004
10.59_381.0284n	445.044	10.5896	0.000441557	0.000418253	13619.6	0.000197901
14.01_325.3580m/z	325.358	14.0141	5.73779e-07	1.78396e-06	13604.7	0.000197683
15.49_391.2159m/z	391.216	15.4949	0.0083522	0.00402999	13577.1	0.000197283
2.51_589.1262m/z	589.126	2.50588	0.00118879	0.000925322	13576.1	0.000197268
7.95_444.0463n	489.017	7.95395	5.66062e-06	1.11884e-05	13564.8	0.000197104
16.70_437.3406m/z	437.341	16.7013	0.0272157	0.00963232	13546.3	0.000196835
17.03_669.4308m/z	669.431	17.0272	0.00333881	0.0020491	13514	0.000196365
5.18_582.5537m/z	582.554	5.18123	3.87208e-07	1.31924e-06	13473.8	0.000195782
13.74_192.6135m/z	192.614	13.7397	0.0161222	0.00656421	13437.2	0.000195251
18.06_1026.0281m/z	1026.03	18.0619	1.68463e-05	2.75334e-05	13433.1	0.000195191
1.21_714.1773m/z	714.177	1.2141	3.52374e-05	5.08966e-05	13429.9	0.000195143
5.33_497.0314m/z	497.031	5.32982	0.0235683	0.00866972	13419.9	0.000194998
17.52_690.2657m/z	690.266	17.5188	2.5299e-06	5.72496e-06	13408.8	0.000194838
18.16_869.6050n	446.801	18.1648	0.0244033	0.00889077	13407.1	0.000194813
18.08_563.2585m/z	563.258	18.0791	0.000148565	0.000171758	13395.3	0.000194641
17.08_558.3203m/z	558.32	17.0786	0.0043512	0.00249325	13350.9	0.000193996
1.59_287.0516m/z	287.052	1.58563	0.00789903	0.00387326	13330.5	0.000193699
14.13_537.1669m/z	537.167	14.1342	0.00164855	0.00119652	13313.7	0.000193456
18.04_350.6293m/z	350.629	18.0447	0.00209632	0.00144237	13307.3	0.000193362
18.73_1089.7476m/z	1089.75	18.7308	0.0153577	0.00633553	13285.1	0.000193041
18.39_187.1479m/z	187.148	18.3878	9.9359e-05	0.000122227	13269	0.000192806
17.03_946.0891m/z	946.089	17.0272	0.023091	0.00854966	13265.9	0.000192761
17.18_536.3945m/z	536.395	17.1815	0.00659561	0.00339366	13246.4	0.000192477
12.77_321.2413m/z	321.241	12.7678	0.00788033	0.00386708	13177.7	0.00019148
7.41_811.4474m/z	811.447	7.41087	0.0220376	0.0082714	13164.5	0.000191288
0.67_182.9624m/z	182.962	0.670983	0.0257889	0.0092593	13146.7	0.000191029
12.94_305.2473m/z	305.247	12.9392	0.00408077	0.00237535	13129.9	0.000190784
10.64_434.0207m/z	434.021	10.641	6.56974e-09	9.26507e-08	13103.5	0.000190401
17.01_2023.3280n	1023.66	17.01	0.00605674	0.003193	13057.6	0.000189734
17.03_1155.6696n	1120.66	17.0272	0.00128263	0.000983927	13039.6	0.000189472
19.10_523.3181m/z	523.318	19.1023	0.000500816	0.000462898	13026.1	0.000189277
8.70_751.3575m/z	751.358	8.7029	1.87888e-08	1.7628e-07	12994.5	0.000188817
18.71_792.5730m/z	792.573	18.7136	0.0139399	0.0059027	12936.5	0.000187974
1.16_554.1558m/z	554.156	1.16255	0.00481849	0.00269506	12934.5	0.000187945
17.03_973.6069m/z	973.607	17.0272	0.00793656	0.00388725	12861.8	0.00018689
12.77_345.2492m/z	345.249	12.7678	0.0248066	0.00898969	12860.3	0.000186868
19.66_301.7028m/z	301.703	19.6627	0.00133482	0.00101571	12859.1	0.00018685
8.53_516.2383m/z	516.238	8.53133	0.0386761	0.0125369	12850.3	0.000186722
1.25_468.1714m/z	468.171	1.2484	8.5985e-05	0.000108449	12845.8	0.000186656
17.01_615.3239m/z	615.324	17.01	0.0195863	0.00757502	12780.2	0.000185703
1.30_281.2371m/z	281.237	1.29982	0.00370662	0.00221435	12762.6	0.000185447
1.42_336.5852m/z	336.585	1.4199	0.0151423	0.00626837	12753.6	0.000185316
0.79_486.1812m/z	486.181	0.785283	1.42583e-05	2.39356e-05	12718.8	0.000184812
17.20_798.3192n	843.29	17.1987	1.41998e-05	2.38494e-05	12714.5	0.000184748
11.97_151.0376m/z	151.038	11.9731	0.000489403	0.000455512	12675.1	0.000184176
4.24_367.1477m/z	367.148	4.24372	0.00390203	0.002296	12653.5	0.000183862
17.03_1099.7248n	1163.74	17.0272	9.05323e-05	0.000113287	12629.2	0.000183509
17.62_1216.7836n	631.381	17.6216	0.0446459	0.0139835	12615.3	0.000183307
0.80_234.0965m/z	234.096	0.802417	0.00605562	0.00319291	12611.1	0.000183247
18.04_963.5922m/z	963.592	18.0447	0.0443173	0.0139122	12537.2	0.000182172
1.25_1136.3739m/z	1136.37	1.2484	0.00462432	0.00261523	12528.1	0.00018204
19.07_259.6687m/z	259.669	19.068	1.74952e-05	2.8317e-05	12522.2	0.000181954
16.45_289.2518m/z	289.252	16.4497	2.29693e-05	3.56576e-05	12517.9	0.000181892
7.95_931.0220m/z	931.022	7.95395	9.15106e-08	4.77078e-07	12503.3	0.00018168
15.49_601.3342m/z	601.334	15.4949	0.00509959	0.00281216	12488	0.000181458
18.04_965.1254m/z	965.125	18.0447	0.000308032	0.000311416	12481.3	0.00018136
7.95_767.0918n	812.063	7.95395	6.33417e-09	9.0862e-08	12473.2	0.000181243
18.39_217.1949m/z	217.195	18.3878	2.46781e-07	9.42446e-07	12454.3	0.000180968
11.07_377.2274m/z	377.227	11.0698	0.0340965	0.0114041	12432.4	0.00018065
1.27_698.1480n	743.119	1.26553	0.0101237	0.00463899	12344.4	0.000179371
18.04_656.3503m/z	656.35	18.0447	0.049251	0.0150016	12298.7	0.000178708
0.67_312.9195m/z	312.919	0.670983	0.000109535	0.00013279	12284.6	0.000178503
15.37_471.3461m/z	471.346	15.3749	0.000212398	0.000230413	12283.4	0.000178484
18.39_233.1534m/z	233.153	18.3878	0.00590188	0.00312714	12264.9	0.000178215
13.52_514.3166m/z	514.317	13.5167	0.00415528	0.00240866	12264.7	0.000178213
10.30_338.0914n	303.078	10.3036	4.96689e-05	6.82e-05	12246.2	0.000177944
3.43_348.0699m/z	348.07	3.42628	0.000266994	0.000277652	12209.9	0.000177417
15.08_248.1581m/z	248.158	15.0833	0.00156334	0.00114639	12208	0.000177388
0.99_432.1508m/z	432.151	0.991117	0.0113641	0.00506569	12194.9	0.000177199
17.03_1132.6699n	1177.64	17.0272	0.00927217	0.00434164	12180.3	0.000176987
18.10_681.2618m/z	681.262	18.0962	0.000620395	0.000551752	12178.9	0.000176966
8.34_975.5167m/z	975.517	8.34265	5.23336e-09	8.25076e-08	12164.9	0.000176763
1.27_792.2371m/z	792.237	1.26553	0.0434313	0.0136946	12140.1	0.000176402
17.69_441.3668m/z	441.367	17.6903	0.0105184	0.0047695	12132.1	0.000176286
8.34_1014.4984n	1059.47	8.34265	1.10382e-08	1.30365e-07	12109.8	0.000175962
1.16_702.2640m/z	702.264	1.16255	0.0129333	0.00559214	12108.4	0.000175941
17.93_379.2812m/z	379.281	17.9304	0.00136538	0.00103153	12099.8	0.000175816
0.92_247.0799m/z	247.08	0.922433	0.00361808	0.00217194	12091.6	0.000175698
19.85_268.6735m/z	268.673	19.8514	0.000395017	0.000382467	12075.8	0.000175469
10.30_788.0194n	406.008	10.3036	0.0281289	0.00986008	12070.9	0.000175397
19.00_535.8626m/z	535.863	18.9994	0.000269297	0.000279441	12048.2	0.000175067
1.16_725.2062m/z	725.206	1.16255	0.00290772	0.00184518	12037.4	0.000174911
19.27_593.4783m/z	593.478	19.2739	0.025281	0.00911376	12032.8	0.000174844
7.43_1784.6051n	915.292	7.428	9.79536e-05	0.000120943	12026	0.000174744
17.64_1119.7762n	1164.75	17.6388	0.0214647	0.00811837	12020.5	0.000174665
7.90_653.1179m/z	653.118	7.90252	8.12396e-06	1.50422e-05	12007.4	0.000174475
19.43_481.3656m/z	481.366	19.4283	0.00073719	0.000632588	11996.2	0.000174312
7.39_496.6936m/z	496.694	7.39358	0.00696744	0.00353268	11985.7	0.000174158
17.62_930.7216m/z	930.722	17.6216	0.0144225	0.00604522	11973.9	0.000173988
15.62_631.3066m/z	631.307	15.615	0.0120321	0.00529147	11961.6	0.000173808
18.15_521.3056m/z	521.306	18.1477	0.0192178	0.00747581	11948.5	0.000173619
19.83_536.2238m/z	536.224	19.8342	3.60602e-05	5.1928e-05	11911.4	0.00017308
18.39_917.4859m/z	917.486	18.3878	0.000495155	0.000459521	11896.8	0.000172867
6.54_369.0856m/z	369.086	6.5419	0.0118655	0.00523127	11894.2	0.000172829
0.97_1009.8416m/z	1009.84	0.973983	0.0333414	0.0112123	11873	0.000172521
5.90_243.0602m/z	243.06	5.89577	0.0303288	0.0104385	11835.3	0.000171974
19.00_720.4839m/z	720.484	18.9994	0.0165441	0.00668953	11804.2	0.000171521
1.42_852.2041n	438.1	1.4199	0.00240527	0.00159635	11801.6	0.000171484
4.79_659.0803m/z	659.08	4.78677	0.00117284	0.000914823	11793.1	0.000171361
18.73_861.5247m/z	861.525	18.7308	0.00134778	0.00102356	11767.6	0.000170989
16.82_555.3018m/z	555.302	16.8214	0.0155336	0.00639075	11765.5	0.00017096
9.61_471.3469m/z	471.347	9.6062	1.54314e-07	6.7864e-07	11743.5	0.00017064
18.11_975.6289m/z	975.629	18.1134	0.00916287	0.00430433	11737.1	0.000170546
7.43_944.2099m/z	944.21	7.428	0.00256298	0.00167632	11736.5	0.000170538
1.27_344.0849m/z	344.085	1.26553	6.09294e-08	3.65102e-07	11732.5	0.00017048
7.95_977.0273m/z	977.027	7.95395	2.7289e-09	5.4291e-08	11720.3	0.000170302
19.00_797.4385m/z	797.438	18.9994	0.0106839	0.00483209	11713.9	0.000170209
7.43_732.1252m/z	732.125	7.428	6.29656e-09	9.07118e-08	11678.7	0.000169698
17.01_1180.6969m/z	1180.7	17.01	0.00307023	0.00192275	11672.5	0.000169609
17.03_408.2757m/z	408.276	17.0272	0.018541	0.00728889	11664.2	0.000169487
6.54_162.0435m/z	162.044	6.5419	0.00186803	0.00131915	11588.4	0.000168386
17.04_415.1929m/z	415.193	17.0444	0.00912888	0.0042927	11587.9	0.000168379
7.95_851.0371n	915.053	7.95395	2.77057e-09	5.47938e-08	11553.4	0.000167877
15.46_577.3927n	300.695	15.4606	0.013093	0.00564368	11516.9	0.000167347
18.13_391.3333m/z	391.333	18.1305	0.000450353	0.000425205	11488.1	0.000166928
1.40_607.1421m/z	607.142	1.40267	4.73552e-09	7.87445e-08	11486.2	0.000166901
1.09_864.3174m/z	864.317	1.09398	0.00665866	0.0034155	11468.7	0.000166647
7.95_1053.0575m/z	1053.06	7.95395	1.13693e-08	1.32866e-07	11462.6	0.000166558
5.60_293.0290m/z	293.029	5.60423	0.0329516	0.0111148	11441.5	0.000166252
10.30_301.2430m/z	301.243	10.3036	5.08242e-08	3.22949e-07	11439.3	0.00016622
7.43_463.3371m/z	463.337	7.428	9.30933e-08	4.78647e-07	11415.4	0.000165872
7.85_639.1079m/z	639.108	7.85108	8.05433e-07	2.32874e-06	11388.9	0.000165487
17.11_302.7094m/z	302.709	17.1129	7.99453e-05	0.000102025	11343.8	0.000164832
17.64_624.4376m/z	624.438	17.6388	0.0204183	0.00782262	11320.1	0.000164487
0.99_278.1224m/z	278.122	0.991117	0.000568265	0.000513054	11306.6	0.000164292
5.64_783.0670m/z	783.067	5.63852	2.22324e-08	1.97201e-07	11304.1	0.000164255
17.64_895.3199m/z	895.32	17.6388	0.0148376	0.00617692	11302.7	0.000164234
1.27_621.1807m/z	621.181	1.26553	9.9107e-06	1.76949e-05	11297.4	0.000164158
10.41_226.0439m/z	226.044	10.4066	4.97083e-06	1.00875e-05	11287.6	0.000164015
17.64_356.2108m/z	356.211	17.6388	0.00101472	0.000818812	11285.9	0.000163991
17.01_275.6628m/z	275.663	17.01	0.000111356	0.000134656	11279	0.000163891
7.95_431.9728m/z	431.973	7.95395	0.000378462	0.000369866	11240.6	0.000163332
17.23_242.1330m/z	242.133	17.2329	0.00368348	0.00220237	11236.6	0.000163274
11.85_315.0873m/z	315.087	11.853	0.00253489	0.00166224	11214.5	0.000162953
17.36_339.1864m/z	339.186	17.3644	0.00437202	0.00250346	11203.4	0.000162792
18.34_578.4709m/z	578.471	18.3364	0.0396481	0.0127823	11202.7	0.000162782
17.62_1135.7505m/z	1135.75	17.6216	0.00660939	0.00339858	11200.3	0.000162747
7.89_633.0632m/z	633.063	7.88537	2.30024e-09	4.96009e-08	11199.7	0.000162738
7.89_281.0498m/z	281.05	7.88537	1.35322e-05	2.2924e-05	11193.8	0.000162653
3.36_164.0226m/z	164.023	3.35772	5.0215e-06	1.01718e-05	11159.4	0.000162153
19.73_535.2750m/z	535.275	19.7312	0.0013033	0.000997037	11146.3	0.000161962
17.18_603.3123m/z	603.312	17.1815	0.0344801	0.0115015	11130.2	0.000161729
17.01_1084.4886n	565.234	17.01	0.00013669	0.000160584	11128.8	0.000161708
1.20_712.1963m/z	712.196	1.19697	0.00251221	0.00165125	11111.2	0.000161452
17.71_620.2957m/z	620.296	17.7075	0.00655276	0.00337881	11086.3	0.00016109
1.33_659.1030m/z	659.103	1.3341	6.48057e-09	9.25649e-08	11081.2	0.000161017
17.04_831.2735m/z	831.273	17.0444	7.72866e-05	9.901e-05	11076.8	0.000160952
19.02_879.5824m/z	879.582	19.0166	0.0167053	0.00673841	11066.9	0.000160809
7.87_608.1014m/z	608.101	7.86823	3.28018e-11	4.56809e-09	11046	0.000160505
18.04_973.6155m/z	973.616	18.0447	0.024481	0.0089113	11039.3	0.000160407
4.24_254.1495m/z	254.149	4.24372	0.0209665	0.00797779	11039	0.000160402
19.92_476.8350m/z	476.835	19.9199	0.00237374	0.0015817	11030.9	0.000160285
10.64_436.0184m/z	436.018	10.641	0.00213576	0.00146153	11021.5	0.000160148
18.76_657.3893m/z	657.389	18.7593	0.000552036	0.000500656	11018.2	0.000160101
18.06_945.5981m/z	945.598	18.0619	0.000231096	0.000246722	11017	0.000160083
10.30_343.9911n	408.007	10.3036	0.00221465	0.00150022	11015.8	0.000160066
1.39_430.0534m/z	430.053	1.38553	0.00826755	0.0040036	10993.9	0.000159748
18.73_363.3352m/z	363.335	18.7308	0.000296132	0.000302312	10989	0.000159676
8.14_399.0428m/z	399.043	8.14263	0.0137482	0.00584322	10967.8	0.000159368
6.75_535.7436m/z	535.744	6.74762	0.0109236	0.00491189	10937.2	0.000158924
7.53_378.0430n	212.011	7.52515	0.000144255	0.00016782	10905.2	0.000158459
9.87_235.0633m/z	235.063	9.87478	0.000197273	0.000216821	10872.5	0.000157984
2.92_268.0124m/z	268.012	2.91752	0.0189546	0.00740532	10872.1	0.000157978
0.82_258.1088m/z	258.109	0.819567	0.0017573	0.00125932	10868.9	0.000157932
17.01_894.5567m/z	894.557	17.01	0.0361039	0.011904	10866.7	0.000157899
9.59_832.4045n	877.376	9.58907	0.0481512	0.0147608	10859.1	0.000157789
15.13_287.2370m/z	287.237	15.1348	0.000993901	0.000804345	10844.2	0.000157573
1.20_1041.3048m/z	1041.3	1.19697	0.0388028	0.0125634	10840.8	0.000157522
18.03_693.2441m/z	693.244	18.0276	0.0193505	0.00751081	10833.6	0.000157418
19.85_351.6760m/z	351.676	19.8514	0.000467874	0.000438327	10817.6	0.000157185
18.04_967.1452m/z	967.145	18.0447	1.21374e-08	1.38207e-07	10812.4	0.000157111
18.08_565.4615m/z	565.462	18.0791	0.00310305	0.0019375	10768.9	0.000156478
10.30_353.0814n	199.53	10.3036	0.00023449	0.000249758	10763.7	0.000156402
19.46_739.2711m/z	739.271	19.4626	0.00153194	0.00113004	10749	0.000156189
17.62_609.2740m/z	609.274	17.6216	0.000146682	0.000170229	10736.5	0.000156007
2.64_829.2821m/z	829.282	2.64302	0.0050866	0.00280563	10729.5	0.000155906
1.28_290.5763m/z	290.576	1.28268	4.64201e-05	6.43607e-05	10704.1	0.000155537
19.85_298.1923m/z	298.192	19.8514	9.80128e-05	0.000120972	10686.3	0.000155278
7.41_488.3449m/z	488.345	7.41087	4.5803e-05	6.36425e-05	10682.6	0.000155224
19.27_281.1896m/z	281.19	19.2739	0.000615824	0.000547999	10658.7	0.000154877
17.13_545.1386m/z	545.139	17.1301	0.00359031	0.00216021	10639.6	0.000154599
19.51_291.2002m/z	291.2	19.5083	0.000119754	0.000143615	10610.2	0.000154173
17.81_459.2979m/z	459.298	17.8103	0.0138233	0.00586392	10606.1	0.000154112
10.41_415.0338m/z	415.034	10.4066	1.3519e-05	2.29132e-05	10598.4	0.000154001
18.01_706.2443m/z	706.244	18.0104	0.0181567	0.00717662	10596.1	0.000153967
18.97_907.6787m/z	907.679	18.9652	0.000285017	0.000293024	10592	0.000153908
15.39_279.2310m/z	279.231	15.392	0.0112896	0.00504191	10562.8	0.000153483
18.40_556.2201m/z	556.22	18.4049	5.01616e-09	8.17522e-08	10560.8	0.000153454
18.08_555.3419m/z	555.342	18.0791	0.0286069	0.00999308	10560.5	0.00015345
10.30_203.5269m/z	203.527	10.3036	0.00016842	0.000190561	10551.6	0.000153321
17.04_470.7815m/z	470.781	17.0444	0.0053604	0.00291037	10541.5	0.000153174
7.94_827.3888m/z	827.389	7.9368	0.00265248	0.00172111	10533.1	0.000153052
10.15_639.1705m/z	639.17	10.1492	0.00330792	0.00203425	10523.3	0.000152909
2.35_389.0386m/z	389.039	2.35152	2.53393e-05	3.85731e-05	10513.4	0.000152765
18.06_1060.6752m/z	1060.68	18.0619	0.00692021	0.00351567	10498.5	0.000152549
4.94_915.1101m/z	915.11	4.94115	0.00113189	0.000890569	10497	0.000152527
17.06_354.6956m/z	354.696	17.0615	0.00137882	0.00103864	10495.8	0.00015251
0.69_474.8314m/z	474.831	0.688133	0.0285135	0.00996668	10491.9	0.000152453
1.23_1137.3586m/z	1137.36	1.23125	0.0162958	0.00662118	10482.5	0.000152316
17.01_1064.6872m/z	1064.69	17.01	0.039657	0.012783	10443.8	0.000151754
6.08_267.0881m/z	267.088	6.07877	0.0337093	0.0113097	10440.5	0.000151707
1.16_1067.3240m/z	1067.32	1.16255	0.00979254	0.00452195	10429.9	0.000151552
15.43_866.2598m/z	866.26	15.4263	0.000131126	0.000155193	10427.9	0.000151523
7.53_515.1159m/z	515.116	7.52515	0.00291667	0.00184981	10402.9	0.00015116
13.16_341.2682m/z	341.268	13.1622	0.00112267	0.000885377	10383	0.00015087
7.85_573.0876n	637.103	7.85108	6.39301e-08	3.72906e-07	10380	0.000150827
13.16_762.3524n	404.165	13.1622	0.00339091	0.00207157	10359.4	0.000150528
16.45_406.3645m/z	406.365	16.4497	0.000322744	0.000323938	10352.8	0.000150432
18.83_593.2822m/z	593.282	18.8279	0.000428596	0.000408122	10325.7	0.000150038
0.67_572.8349m/z	572.835	0.670983	0.0448689	0.01403	10266.6	0.000149179
2.76_587.1611m/z	587.161	2.76312	0.00189304	0.00133092	10259.7	0.000149079
18.73_975.6547m/z	975.655	18.7308	0.0259168	0.00928978	10249.8	0.000148936
19.29_301.7023m/z	301.702	19.291	0.0012835	0.000984365	10240.8	0.000148804
2.01_829.2818m/z	829.282	2.01432	0.00896166	0.00423661	10231.1	0.000148664
1.27_988.2779n	506.137	1.26553	0.000951037	0.000777183	10202.5	0.000148248
7.43_566.0613m/z	566.061	7.428	5.18883e-09	8.25076e-08	10201.5	0.000148233
18.01_375.2237m/z	375.224	18.0104	2.43378e-05	3.73314e-05	10194.2	0.000148128
15.13_701.4042m/z	701.404	15.1348	0.048633	0.0148676	10189.7	0.000148062
7.85_493.3544m/z	493.354	7.85108	4.49325e-07	1.46659e-06	10187.8	0.000148034
17.20_464.1143m/z	464.114	17.1987	0.00244173	0.00161605	10144.9	0.000147411
12.12_209.6161m/z	209.616	12.1218	0.0159126	0.00649799	10134.9	0.000147266
2.56_686.1993m/z	686.199	2.55732	0.00487574	0.00271968	10131.9	0.000147222
17.03_1132.6859m/z	1132.69	17.0272	0.0407993	0.0130617	10126.9	0.00014715
18.40_707.2468m/z	707.247	18.4049	0.00675896	0.00345687	10119.7	0.000147045
7.46_497.1005m/z	497.101	7.46228	5.02929e-06	1.01814e-05	10117.1	0.000147008
1.23_1155.3895m/z	1155.39	1.23125	0.0012364	0.000953715	10106.9	0.000146859
15.51_472.3476m/z	472.348	15.5121	0.00706367	0.00356349	10094.3	0.000146676
1.25_345.0462m/z	345.046	1.2484	0.0177437	0.0070459	10075.8	0.000146406
19.82_564.4989m/z	564.499	19.8171	0.0426178	0.0134876	10067	0.000146279
17.18_332.1573m/z	332.157	17.1815	2.87448e-05	4.28905e-05	10043.5	0.000145938
18.06_265.1730m/z	265.173	18.0619	0.00189786	0.00133346	10020.1	0.000145597
9.62_832.4347m/z	832.435	9.62335	0.000815009	0.00068598	10017.9	0.000145565
18.39_267.6661m/z	267.666	18.3878	6.06481e-05	8.07593e-05	10016.4	0.000145544
17.01_614.3367m/z	614.337	17.01	0.000543391	0.000493799	10004.2	0.000145367
6.03_503.5449m/z	503.545	6.02733	8.56084e-08	4.55017e-07	9999.9	0.000145304
7.94_253.0034n	217.99	7.9368	0.00158027	0.00115651	9996.46	0.000145254
1.21_1056.2948m/z	1056.29	1.2141	0.0210774	0.00800345	9985.36	0.000145093
5.76_525.5379m/z	525.538	5.75863	1.80222e-09	4.18306e-08	9976.04	0.000144957
8.34_992.4599n	1037.43	8.34265	8.84196e-09	1.12368e-07	9973.97	0.000144927
17.71_800.6598m/z	800.66	17.7075	0.0447108	0.0139976	9967.32	0.000144831
7.95_1035.0300n	1000.02	7.95395	4.70683e-11	5.24393e-09	9959.97	0.000144724
7.94_357.9380m/z	357.938	7.9368	0.0298947	0.0103293	9938.55	0.000144413
18.39_329.6965m/z	329.696	18.3878	9.16672e-05	0.000114411	9937.69	0.0001444
7.94_607.9840n	572.97	7.9368	1.33063e-08	1.4534e-07	9897.01	0.000143809
10.62_684.1402n	365.059	10.6239	0.00114754	0.000900555	9896.13	0.000143796
18.06_709.7699m/z	709.77	18.0619	5.9644e-10	2.17623e-08	9892.41	0.000143742
14.01_423.2045m/z	423.204	14.0141	0.0189996	0.00741587	9879.67	0.000143557
2.71_229.0015m/z	229.001	2.71168	0.000181065	0.000201525	9871.06	0.000143432
18.73_306.1764m/z	306.176	18.7308	0.000474738	0.000443716	9853.84	0.000143182
7.90_654.1220m/z	654.122	7.90252	0.00846505	0.00406742	9850.47	0.000143133
1.25_531.1494m/z	531.149	1.2484	0.0216501	0.00816509	9850.28	0.00014313
19.56_297.1823m/z	297.182	19.5597	0.0174993	0.00697321	9849.16	0.000143114
10.05_749.3412m/z	749.341	10.0463	0.00401236	0.00234452	9791.63	0.000142278
18.73_930.5381m/z	930.538	18.7308	0.0182196	0.00719395	9785.5	0.000142189
9.61_417.2047m/z	417.205	9.6062	0.0198416	0.00764646	9784.47	0.000142174
1.25_453.0880m/z	453.088	1.2484	7.08387e-06	1.34526e-05	9778.6	0.000142088
15.90_615.3225m/z	615.322	15.9008	0.008126	0.00395741	9749.17	0.000141661
17.31_682.3147m/z	682.315	17.313	0.0137949	0.0058572	9748.4	0.00014165
17.71_942.6437m/z	942.644	17.7075	0.0197281	0.00761329	9739.43	0.000141519
1.37_201.0064m/z	201.006	1.36838	0.00106107	0.000847823	9738.55	0.000141507
18.73_1121.7462m/z	1121.75	18.7308	0.0386805	0.0125371	9720.99	0.000141251
8.14_597.0912m/z	597.091	8.14263	2.87471e-08	2.28224e-07	9711.03	0.000141107
6.34_741.0938m/z	741.094	6.33608	6.315e-08	3.69e-07	9707.09	0.000141049
19.02_1176.8077m/z	1176.81	19.0166	0.00575317	0.00306829	9695.79	0.000140885
17.03_801.5115m/z	801.511	17.0272	0.000316235	0.000318362	9678.87	0.000140639
9.61_835.4455m/z	835.445	9.6062	9.66842e-09	1.1837e-07	9669.72	0.000140506
10.10_476.1143m/z	476.114	10.0978	5.93089e-05	7.93554e-05	9656.2	0.00014031
18.71_942.5632n	907.549	18.7136	0.0236958	0.00870129	9654.98	0.000140292
7.90_664.1067n	709.078	7.90252	1.26498e-08	1.41087e-07	9639.94	0.000140074
17.01_1095.2031m/z	1095.2	17.01	0.00349808	0.00212076	9633.82	0.000139985
9.82_584.2755m/z	584.276	9.82335	0.00371394	0.00221777	9628.35	0.000139905
15.01_192.6133m/z	192.613	15.0146	0.00604271	0.00318711	9599.33	0.000139484
15.72_511.3414m/z	511.341	15.7179	0.00339517	0.00207379	9569.14	0.000139045
1.35_221.0478m/z	221.048	1.35125	0.000717817	0.000619303	9567.1	0.000139015
7.50_266.0436m/z	266.044	7.49657	0.000162218	0.000185109	9548.4	0.000138744
19.00_947.6462m/z	947.646	18.9994	0.0490851	0.0149702	9524.28	0.000138393
17.03_1140.7467m/z	1140.75	17.0272	0.0156518	0.00642196	9516.97	0.000138287
8.14_267.0302m/z	267.03	8.14263	6.37301e-05	8.40596e-05	9508.15	0.000138159
18.06_333.1964m/z	333.196	18.0619	0.0146987	0.00613027	9488.13	0.000137868
7.73_400.1676n	223.073	7.73098	0.0145098	0.00607421	9485.5	0.00013783
1.16_896.2691m/z	896.269	1.16255	0.0480414	0.0147366	9483.81	0.000137805
19.38_302.7103m/z	302.71	19.3767	0.00111205	0.000878224	9460.67	0.000137469
0.99_1117.3821m/z	1117.38	0.991117	0.00531586	0.00289041	9455.35	0.000137392
18.04_1023.6552m/z	1023.66	18.0447	0.0366747	0.0120672	9450.74	0.000137325
17.64_1121.7101m/z	1121.71	17.6388	0.023419	0.0086319	9449.77	0.000137311
10.64_316.0577m/z	316.058	10.641	1.9312e-05	3.07367e-05	9441.8	0.000137195
7.78_595.1639m/z	595.164	7.7824	2.02333e-08	1.85278e-07	9436.4	0.000137116
7.41_696.2173m/z	696.217	7.41087	0.000615235	0.000547706	9411.95	0.000136761
17.93_279.1614m/z	279.161	17.9304	0.00644998	0.00333973	9382.64	0.000136335
5.57_483.0758m/z	483.076	5.56993	0.0117595	0.00519956	9379.72	0.000136293
2.92_389.0387m/z	389.039	2.91752	6.7345e-12	1.73145e-09	9356.77	0.000135959
15.43_1159.4537m/z	1159.45	15.4263	0.000235809	0.000250852	9351.3	0.00013588
16.43_241.1256m/z	241.126	16.4326	0.0455157	0.0141858	9330.51	0.000135578
15.08_667.2618m/z	667.262	15.0833	0.00823849	0.00399358	9326.33	0.000135517
15.41_289.2521m/z	289.252	15.4092	0.0187944	0.00735618	9316.4	0.000135372
7.94_690.0265m/z	690.026	7.9368	3.66411e-05	5.25834e-05	9308.27	0.000135254
5.35_433.5387m/z	433.539	5.34697	5.58897e-09	8.60838e-08	9306.35	0.000135226
19.00_669.2630m/z	669.263	18.9994	0.000354672	0.000351238	9299.86	0.000135132
19.00_513.8291m/z	513.829	18.9994	0.0109246	0.00491189	9288.02	0.00013496
7.89_561.0973m/z	561.097	7.88537	2.08874e-09	4.71707e-08	9272.26	0.000134731
6.34_565.1541m/z	565.154	6.33608	0.0338449	0.0113438	9261.5	0.000134575
7.85_596.0732m/z	596.073	7.85108	2.97663e-11	4.52221e-09	9245.03	0.000134336
0.92_225.0752m/z	225.075	0.922433	0.0469778	0.0145035	9241.55	0.000134285
19.00_247.1539m/z	247.154	18.9994	3.2314e-05	4.74534e-05	9231.64	0.000134141
10.59_714.1496n	380.064	10.5896	3.34777e-05	4.88404e-05	9199.46	0.000133673
18.06_1005.6506m/z	1005.65	18.0619	0.00930138	0.00435085	9181.2	0.000133408
0.84_358.0801n	191.038	0.836717	0.0255866	0.00919951	9176.68	0.000133342
1.28_279.0380m/z	279.038	1.28268	6.81175e-05	8.91081e-05	9165.33	0.000133177
17.03_1127.6758m/z	1127.68	17.0272	2.74547e-05	4.12787e-05	9163.56	0.000133152
18.04_1187.2788m/z	1187.28	18.0447	0.00296416	0.00187282	9139.46	0.000132801
7.94_202.1592m/z	202.159	7.9368	6.79137e-05	8.89045e-05	9131.98	0.000132693
8.14_237.0065m/z	237.007	8.14263	0.0343562	0.0114704	9121.68	0.000132543
2.92_254.9812m/z	254.981	2.91752	0.00204355	0.0014153	9117.39	0.000132481
1.27_1018.3059n	532.142	1.26553	0.00261036	0.00169873	9109.71	0.000132369
7.43_847.1386m/z	847.139	7.428	1.62754e-11	2.86304e-09	9085.7	0.00013202
3.27_229.0014m/z	229.001	3.2719	0.0137143	0.00583257	9079.68	0.000131933
15.13_642.4187n	687.39	15.1348	0.025786	0.00925926	9078.21	0.000131911
13.16_579.1401m/z	579.14	13.1622	0.00054586	0.000495773	9071.47	0.000131814
18.73_652.4245m/z	652.424	18.7308	0.0071293	0.00358538	9066.03	0.000131734
4.82_402.1425m/z	402.142	4.82115	0.00096374	0.000784303	9062.87	0.000131689
17.20_421.0881m/z	421.088	17.1987	8.19456e-06	1.51403e-05	9055.05	0.000131575
15.41_757.2305m/z	757.231	15.4092	0.0102881	0.00468922	9052.98	0.000131545
1.59_206.0230m/z	206.023	1.58563	0.0144589	0.00605595	9029.04	0.000131197
1.39_462.0898m/z	462.09	1.38553	2.2547e-08	1.98589e-07	9023.88	0.000131122
1.20_699.1879m/z	699.188	1.19697	0.000103076	0.000126241	9011.15	0.000130937
18.37_1121.7287m/z	1121.73	18.3707	0.045991	0.0142941	9002.88	0.000130817
18.73_268.6735m/z	268.673	18.7308	0.000131014	0.000155116	8997.78	0.000130743
0.74_1123.6335n	1088.62	0.739567	0.0109988	0.0049404	8994.57	0.000130696
18.73_542.1279m/z	542.128	18.7308	0.0463259	0.014374	8921.9	0.00012964
19.83_204.6423m/z	204.642	19.8342	0.00468976	0.00264195	8921.27	0.000129631
7.41_469.3310m/z	469.331	7.41087	1.22962e-07	5.7641e-07	8914.6	0.000129534
10.05_372.6842m/z	372.684	10.0463	0.00131032	0.00100103	8911.34	0.000129487
7.97_610.1259m/z	610.126	7.97108	0.000173895	0.000195197	8900.87	0.000129335
0.87_325.2918m/z	325.292	0.871	2.36874e-06	5.42268e-06	8900.63	0.000129331
7.85_295.5609m/z	295.561	7.85108	1.00278e-05	1.78487e-05	8895.14	0.000129251
7.87_1072.2656n	1037.25	7.86823	0.00514334	0.00282928	8893.09	0.000129222
18.39_768.5287m/z	768.529	18.3878	0.0495875	0.0150808	8892.77	0.000129217
18.04_379.6713m/z	379.671	18.0447	0.00377042	0.00223995	8875.69	0.000128969
2.68_811.2704m/z	811.27	2.67732	0.0322745	0.0109359	8869.69	0.000128882
3.46_579.1034m/z	579.103	3.46057	4.03327e-08	2.79263e-07	8866.72	0.000128838
1.30_362.4358m/z	362.436	1.29982	4.85715e-06	9.93627e-06	8851.71	0.00012862
0.92_193.0477m/z	193.048	0.922433	0.003956	0.00232254	8849.64	0.00012859
10.41_372.0032n	436.019	10.4066	0.000422029	0.000402672	8849.43	0.000128587
1.16_1142.3408m/z	1142.34	1.16255	0.00887975	0.00421039	8834.07	0.000128364
6.71_332.0644m/z	332.064	6.71333	0.0165209	0.0066826	8830.19	0.000128308
9.61_830.4060n	875.377	9.6062	2.34018e-08	2.02287e-07	8817.36	0.000128121
1.18_1139.3398m/z	1139.34	1.1797	0.0211852	0.00803538	8801.51	0.000127891
14.13_255.5716m/z	255.572	14.1342	0.000104607	0.000127742	8781.38	0.000127598
2.71_206.0120m/z	206.012	2.71168	0.0126616	0.00551032	8779.07	0.000127565
18.98_1107.8113m/z	1107.81	18.9823	0.0331033	0.0111534	8765.71	0.000127371
1.18_797.2173m/z	797.217	1.1797	0.0250705	0.00905952	8765.12	0.000127362
17.03_1061.6660m/z	1061.67	17.0272	0.0358867	0.0118511	8742.06	0.000127027
3.78_283.0124m/z	283.012	3.78067	1.82623e-06	4.43594e-06	8741.63	0.000127021
7.43_963.1870m/z	963.187	7.428	0.00235319	0.00157208	8726.89	0.000126807
18.10_587.8280m/z	587.828	18.0962	0.0120231	0.00528893	8716.94	0.000126662
18.06_811.9802m/z	811.98	18.0619	0.000118452	0.000142208	8711.22	0.000126579
8.70_373.6920m/z	373.692	8.7029	0.000933019	0.000764889	8706.45	0.00012651
13.86_375.2096m/z	375.21	13.8598	0.0249239	0.00902046	8703.79	0.000126471
7.43_1127.3750m/z	1127.37	7.428	6.30579e-08	3.69e-07	8694.81	0.000126341
19.03_951.6695m/z	951.669	19.0337	0.0465218	0.0144078	8688.59	0.00012625
1.59_411.0441m/z	411.044	1.58563	0.0108167	0.00487808	8685.18	0.000126201
17.10_1522.5767n	523.187	17.0958	0.00529874	0.00288344	8679.35	0.000126116
3.78_237.0068m/z	237.007	3.78067	0.00739597	0.00368896	8677.03	0.000126082
3.44_373.0435m/z	373.044	3.44342	2.1561e-08	1.9372e-07	8673.24	0.000126027
18.71_1042.7152n	1106.73	18.7136	0.00289904	0.00184245	8635.28	0.000125476
17.10_263.2364m/z	263.236	17.0958	0.000118267	0.000142087	8628.07	0.000125371
2.00_686.1977m/z	686.198	1.99717	0.000966375	0.000786256	8627.31	0.00012536
19.27_821.3869m/z	821.387	19.2739	0.0472971	0.0145671	8626.6	0.000125349
17.18_375.1851m/z	375.185	17.1815	0.0427441	0.0135199	8625.94	0.00012534
7.95_1007.0513m/z	1007.05	7.95395	1.17975e-09	3.28593e-08	8589.74	0.000124814
0.84_383.1134m/z	383.113	0.836717	0.00407141	0.00237238	8589.15	0.000124805
15.01_271.2415m/z	271.242	15.0146	0.0002373	0.000252189	8586.73	0.00012477
1.06_910.3009m/z	910.301	1.0597	0.0488631	0.0149147	8585.67	0.000124755
0.74_901.6623n	946.633	0.739567	0.0193892	0.00752233	8553.31	0.000124284
6.27_573.0372m/z	573.037	6.26743	1.77253e-08	1.68786e-07	8551.18	0.000124253
7.43_987.1548m/z	987.155	7.428	1.3917e-07	6.29946e-07	8544.78	0.00012416
6.78_1068.4334n	557.206	6.7762	0.00010998	0.000133281	8505.3	0.000123587
17.91_307.1982m/z	307.198	17.9133	0.0020707	0.00142818	8497.61	0.000123475
10.30_340.5561m/z	340.556	10.3036	0.023655	0.00869297	8484.91	0.000123291
18.01_258.6615m/z	258.662	18.0104	5.33799e-05	7.23492e-05	8480.06	0.00012322
1.33_589.1253m/z	589.125	1.3341	1.07379e-06	2.91547e-06	8479.93	0.000123218
15.74_706.2560m/z	706.256	15.735	0.00235814	0.00157507	8465.33	0.000123006
14.03_375.1806n	439.196	14.0314	0.0466094	0.0144284	8464.03	0.000122987
18.08_1061.6686m/z	1061.67	18.0791	0.00754087	0.0037394	8457.2	0.000122888
18.98_880.6409m/z	880.641	18.9823	0.0111056	0.00497969	8438.49	0.000122616
7.95_339.0191m/z	339.019	7.95395	0.000256768	0.000268945	8429	0.000122478
7.94_355.9409m/z	355.941	7.9368	0.000135101	0.000159053	8423.19	0.000122394
18.16_190.6269m/z	190.627	18.1648	0.00716643	0.00359648	8418.93	0.000122332
17.71_275.6640m/z	275.664	17.7075	0.0204872	0.00784273	8417.54	0.000122312
14.35_343.2234m/z	343.223	14.3514	0.00653364	0.00337207	8415.75	0.000122286
8.94_435.2131m/z	435.213	8.94303	0.0107547	0.00485688	8413.63	0.000122255
7.39_476.1807m/z	476.181	7.39358	0.0212757	0.00806055	8410.08	0.000122203
8.34_1052.4382n	549.208	8.34265	0.00300127	0.00189197	8409.45	0.000122194
18.73_585.4429m/z	585.443	18.7308	0.00255882	0.00167464	8406.08	0.000122145
16.43_287.2363m/z	287.236	16.4326	5.94367e-05	7.94946e-05	8400.36	0.000122062
12.62_189.1033m/z	189.103	12.6192	0.00308694	0.00192852	8372.35	0.000121655
7.94_910.0191n	954.99	7.9368	5.99039e-10	2.17623e-08	8363.45	0.000121526
11.97_248.0204m/z	248.02	11.9731	0.00982266	0.00453284	8329.26	0.000121029
12.64_469.3286m/z	469.329	12.6363	0.00102356	0.000824003	8327.84	0.000121008
7.82_367.0854m/z	367.085	7.8168	0.00621064	0.00325224	8320.21	0.000120897
1.03_1000.3352m/z	1000.34	1.02542	0.0179316	0.00710447	8297.14	0.000120562
5.35_454.0519m/z	454.052	5.34697	0.00707986	0.00356804	8296.72	0.000120556
1.93_589.1273m/z	589.127	1.9286	0.000406684	0.00039082	8295.61	0.00012054
1.35_633.1500m/z	633.15	1.35125	1.2955e-06	3.36701e-06	8290.07	0.000120459
18.71_235.5815m/z	235.582	18.7136	0.00591454	0.00313286	8289.42	0.00012045
14.15_656.3439m/z	656.344	14.1514	0.0347206	0.011562	8274.04	0.000120226
5.71_652.1134m/z	652.113	5.7072	2.85663e-08	2.28224e-07	8266.14	0.000120112
1.25_1125.3388m/z	1125.34	1.2484	0.0218101	0.00820905	8255.76	0.000119961
18.08_537.3515m/z	537.351	18.0791	0.0241316	0.00882019	8233.35	0.000119635
12.28_217.6138m/z	217.614	12.2761	0.000734464	0.000630735	8228.68	0.000119567
16.40_536.5778m/z	536.578	16.3983	0.00347417	0.00210932	8225	0.000119514
1.25_624.1435m/z	624.144	1.2484	5.34607e-07	1.69048e-06	8220.88	0.000119454
6.70_625.1717m/z	625.172	6.69618	2.01076e-06	4.77482e-06	8218.41	0.000119418
6.51_797.0831m/z	797.083	6.50752	3.0693e-08	2.3583e-07	8209.05	0.000119282
13.74_287.2370m/z	287.237	13.7397	5.74521e-05	7.71179e-05	8205.85	0.000119236
5.71_657.0701m/z	657.07	5.7072	0.0204901	0.00784294	8193.52	0.000119056
15.72_862.5342m/z	862.534	15.7179	0.0446789	0.0139915	8191.94	0.000119033
7.94_267.0101m/z	267.01	7.9368	0.00123137	0.000951375	8191.18	0.000119023
15.72_527.3306m/z	527.331	15.7179	0.00187094	0.00132038	8182.8	0.000118901
7.85_907.1591m/z	907.159	7.85108	8.03425e-08	4.33814e-07	8181.69	0.000118885
7.89_593.1295m/z	593.13	7.88537	6.23106e-08	3.67756e-07	8174.16	0.000118775
5.35_801.0911m/z	801.091	5.34697	1.60061e-11	2.86304e-09	8134.99	0.000118206
1.39_335.0773m/z	335.077	1.38553	3.07318e-07	1.1073e-06	8125.04	0.000118061
18.08_787.0162n	831.987	18.0791	0.00664442	0.00341134	8118	0.000117959
17.71_278.1658m/z	278.166	17.7075	0.0162035	0.00658929	8117.13	0.000117946
9.67_317.0655m/z	317.065	9.67478	0.0149833	0.00622023	8113.85	0.000117899
2.85_469.0849m/z	469.085	2.84883	0.0266477	0.00947682	8100.17	0.0001177
15.43_643.3480m/z	643.348	15.4263	0.000648132	0.000570562	8074.48	0.000117327
15.41_686.1330m/z	686.133	15.4092	0.0019353	0.00135493	8062.23	0.000117149
0.76_364.1198m/z	364.12	0.7567	7.46695e-07	2.19499e-06	8020.45	0.000116542
1.20_528.6339m/z	528.634	1.19697	5.41013e-06	1.07698e-05	8018.54	0.000116514
18.06_901.8579m/z	901.858	18.0619	0.0230955	0.00855037	8017.93	0.000116505
16.92_457.3576m/z	457.358	16.9243	0.0217124	0.00818076	8014.14	0.00011645
7.46_728.1562m/z	728.156	7.46228	5.07003e-05	6.93643e-05	7984.73	0.000116023
17.03_522.8380m/z	522.838	17.0272	0.00744129	0.00370659	7956.53	0.000115613
18.39_273.1832m/z	273.183	18.3878	0.0437013	0.0137627	7930.29	0.000115232
4.87_282.5361m/z	282.536	4.87258	0.0198785	0.00765973	7928.93	0.000115212
18.71_879.5780m/z	879.578	18.7136	0.0292629	0.0101543	7925.72	0.000115165
18.13_330.7043m/z	330.704	18.1305	0.00767875	0.00379265	7923.42	0.000115132
17.52_259.6684m/z	259.668	17.5188	0.0191689	0.00745971	7921.2	0.0001151
7.53_788.1136n	417.046	7.52515	0.0128217	0.00555946	7915.08	0.000115011
7.43_563.0520m/z	563.052	7.428	0.000668618	0.000584551	7881.01	0.000114516
10.64_214.5351m/z	214.535	10.641	0.000159801	0.000182578	7872.23	0.000114388
7.87_546.0865m/z	546.087	7.86823	1.62465e-08	1.61611e-07	7871.15	0.000114372
1.67_698.1474n	743.119	1.6714	0.0073345	0.00366432	7864.22	0.000114272
7.94_238.0501m/z	238.05	7.9368	0.000266662	0.000277395	7851.75	0.00011409
17.71_460.3657m/z	460.366	17.7075	0.0260348	0.0093126	7832.22	0.000113807
19.82_1079.7412m/z	1079.74	19.8171	0.013334	0.00571735	7824.04	0.000113688
17.03_1099.6681m/z	1099.67	17.0272	4.79521e-05	6.62553e-05	7816.35	0.000113576
15.24_876.5214m/z	876.521	15.2376	0.00216631	0.0014758	7797.3	0.000113299
17.64_222.5900m/z	222.59	17.6388	0.000713267	0.000616285	7776.02	0.00011299
17.18_326.1989m/z	326.199	17.1815	0.0318434	0.0108312	7774.33	0.000112965
14.13_361.2313n	192.614	14.1342	0.000169557	0.000191457	7766.85	0.000112857
17.01_571.3470m/z	571.347	17.01	0.000314349	0.000316558	7759.04	0.000112743
18.10_1037.1815m/z	1037.18	18.0962	8.93168e-08	4.6938e-07	7753.11	0.000112657
18.06_1085.6575m/z	1085.66	18.0619	0.0320661	0.0108829	7751.3	0.000112631
14.28_423.2042m/z	423.204	14.2828	0.0319998	0.0108693	7744.18	0.000112527
8.14_501.0437n	466.03	8.14263	0.000150698	0.000173983	7741.62	0.00011249
7.89_310.5658m/z	310.566	7.88537	0.0126077	0.00549264	7736.47	0.000112415
1.13_205.0725m/z	205.073	1.12827	0.00125165	0.000963919	7702.84	0.000111927
17.64_624.3973n	324.197	17.6388	0.000500174	0.000462604	7688.83	0.000111723
18.35_441.3673m/z	441.367	18.3535	0.003264	0.00201487	7686.82	0.000111694
18.40_545.2672m/z	545.267	18.4049	0.005534	0.00298479	7675.87	0.000111535
19.77_574.2970m/z	574.297	19.7655	0.0409685	0.0131046	7668.26	0.000111424
18.16_1007.5169m/z	1007.52	18.1648	0.000669492	0.000585163	7664.18	0.000111365
1.35_511.0870m/z	511.087	1.35125	5.18272e-08	3.28418e-07	7663.91	0.000111361
7.95_869.0513m/z	869.051	7.95395	3.25578e-08	2.45553e-07	7659.08	0.000111291
17.71_586.3827m/z	586.383	17.7075	0.0265665	0.00945835	7644.87	0.000111084
7.95_914.0168n	958.988	7.95395	4.02611e-12	1.22333e-09	7643.38	0.000111063
13.74_172.1007m/z	172.101	13.7397	0.0154898	0.00637664	7640.71	0.000111024
18.73_926.5209m/z	926.521	18.7308	0.0005896	0.000528888	7630.45	0.000110875
10.64_331.2620m/z	331.262	10.641	4.58617e-06	9.45619e-06	7620.65	0.000110732
15.29_259.6678m/z	259.668	15.2891	0.00661071	0.00339873	7619.7	0.000110719
7.10_347.0699m/z	347.07	7.10203	0.00145889	0.00108768	7614.35	0.000110641
7.87_937.1713m/z	937.171	7.86823	2.38606e-07	9.2303e-07	7613.7	0.000110631
18.37_1181.7628m/z	1181.76	18.3707	0.00725697	0.00363373	7608.85	0.000110561
1.08_1026.3688m/z	1026.37	1.07683	0.0180093	0.00712849	7603.8	0.000110488
1.83_383.0998m/z	383.1	1.82575	0.0183216	0.00722387	7601.07	0.000110448
1.30_261.0297m/z	261.03	1.29982	0.000151868	0.000174851	7580.59	0.00011015
6.75_1030.4921n	1075.46	6.74762	3.39238e-08	2.4891e-07	7568.92	0.000109981
8.04_259.0354m/z	259.035	8.03978	0.000878225	0.000729815	7566.5	0.000109945
10.32_932.1182n	489.048	10.3208	2.61294e-05	3.95888e-05	7561.04	0.000109866
10.59_421.0580n	466.029	10.5896	3.08721e-05	4.56367e-05	7551.66	0.00010973
15.08_614.3332m/z	614.333	15.0833	0.00403973	0.00235803	7549.81	0.000109703
17.04_645.3877m/z	645.388	17.0444	0.00112451	0.000886013	7525.12	0.000109344
18.68_638.3471m/z	638.347	18.6793	0.000993625	0.000804316	7521.17	0.000109287
2.90_291.0305m/z	291.031	2.90027	0.00894304	0.00423139	7520.82	0.000109282
17.72_666.2991m/z	666.299	17.7246	0.0157476	0.00645405	7508.73	0.000109106
18.68_301.7024m/z	301.702	18.6793	0.000261757	0.000273314	7472.44	0.000108579
6.03_757.0880m/z	757.088	6.02733	5.67392e-08	3.47328e-07	7471.92	0.000108571
10.64_198.0199m/z	198.02	10.641	0.00863851	0.00412349	7468.8	0.000108526
14.03_238.1247m/z	238.125	14.0314	0.0187221	0.00733678	7458.71	0.000108379
5.71_567.0306m/z	567.031	5.7072	7.65611e-09	1.01545e-07	7448.44	0.00010823
4.94_582.5543m/z	582.554	4.94115	0.000502793	0.00046397	7445.86	0.000108192
16.19_617.3355m/z	617.336	16.1924	0.000372416	0.000365132	7445.63	0.000108189
0.82_527.1574m/z	527.157	0.819567	0.00933692	0.00435974	7444.47	0.000108172
5.71_303.0130m/z	303.013	5.7072	5.13903e-05	7.01361e-05	7440.5	0.000108115
11.07_217.6137m/z	217.614	11.0698	4.84306e-05	6.67516e-05	7428.79	0.000107944
15.74_1133.4419m/z	1133.44	15.735	1.7964e-07	7.58101e-07	7419.77	0.000107813
12.94_183.6075m/z	183.607	12.9392	0.00746888	0.00371369	7417.82	0.000107785
1.18_1122.3280m/z	1122.33	1.1797	0.0182515	0.00720304	7417.61	0.000107782
16.99_573.3460m/z	573.346	16.9928	0.00319436	0.00198266	7408.98	0.000107657
1.35_691.1500m/z	691.15	1.35125	2.90024e-07	1.06056e-06	7393.17	0.000107427
18.08_1089.4854m/z	1089.49	18.0791	1.21825e-07	5.73493e-07	7392.31	0.000107414
9.73_354.1876m/z	354.188	9.7262	0.000263261	0.000274424	7380.64	0.000107245
2.76_668.1890m/z	668.189	2.76312	0.00188745	0.00132838	7379.91	0.000107234
0.74_1155.5936n	1120.58	0.739567	0.00328665	0.0020249	7379	0.000107221
3.37_439.0897m/z	439.09	3.37485	0.00190562	0.00133779	7365.48	0.000107025
17.62_522.8382m/z	522.838	17.6216	0.0267115	0.00949528	7358.11	0.000106918
19.07_331.1692m/z	331.169	19.068	2.95901e-05	4.40337e-05	7356.82	0.000106899
19.02_291.1958m/z	291.196	19.0166	0.00169824	0.00122461	7347.66	0.000106766
11.97_353.0831n	398.054	11.9731	0.00351618	0.00212837	7346.77	0.000106753
7.85_601.0571m/z	601.057	7.85108	0.00194954	0.00136256	7343.82	0.00010671
7.43_280.5554m/z	280.555	7.428	0.00215607	0.00147024	7333.21	0.000106556
1.42_439.0601m/z	439.06	1.4199	0.00218212	0.0014839	7332.98	0.000106552
18.39_240.2083n	205.194	18.3878	0.0256074	0.00920601	7319.49	0.000106356
9.61_404.2139m/z	404.214	9.6062	0.00350608	0.00212428	7316.04	0.000106306
19.83_648.3243m/z	648.324	19.8342	1.66221e-05	2.72603e-05	7303.59	0.000106125
17.03_803.5082m/z	803.508	17.0272	0.0320167	0.0108709	7296.77	0.000106026
19.99_755.2780m/z	755.278	19.9885	2.48606e-07	9.45504e-07	7289.76	0.000105924
18.39_477.2667m/z	477.267	18.3878	0.000738899	0.000633435	7280.48	0.000105789
9.04_441.2152m/z	441.215	9.04018	0.0128164	0.00555887	7279.09	0.000105769
1.16_1052.3114m/z	1052.31	1.16255	0.0196519	0.00759252	7273.85	0.000105693
1.08_689.2096m/z	689.21	1.07683	0.00155247	0.00114091	7271.55	0.00010566
15.74_832.2810m/z	832.281	15.735	0.00341477	0.00208309	7270.7	0.000105647
1.03_928.3140m/z	928.314	1.02542	0.0329573	0.0111154	7263.16	0.000105538
19.00_596.3357m/z	596.336	18.9994	0.00230736	0.00154827	7243.41	0.000105251
15.10_418.2901m/z	418.29	15.1005	0.0180488	0.0071416	7240.52	0.000105209
0.67_841.7789n	443.879	0.670983	0.0262691	0.00937533	7225.61	0.000104992
1.25_795.2047m/z	795.205	1.2484	0.0446245	0.0139824	7212.78	0.000104806
16.70_544.2228m/z	544.223	16.7013	8.5883e-05	0.000108361	7207	0.000104722
7.87_777.1418m/z	777.142	7.86823	5.39581e-06	1.07477e-05	7199.43	0.000104612
18.06_861.4392m/z	861.439	18.0619	0.00511567	0.0028187	7186.1	0.000104418
1.16_971.2810m/z	971.281	1.16255	0.0227844	0.00847178	7177.28	0.00010429
7.95_1114.0509n	1079.04	7.95395	1.09915e-09	3.13993e-08	7172.2	0.000104216
17.69_680.2774m/z	680.277	17.6903	0.00150597	0.00111628	7171.52	0.000104206
0.74_1142.5721m/z	1142.57	0.739567	0.00186924	0.00131945	7164.18	0.0001041
10.32_685.0859m/z	685.086	10.3208	0.00676123	0.0034575	7163.29	0.000104087
18.65_281.1886m/z	281.189	18.645	0.015036	0.00623742	7161.21	0.000104056
0.74_765.7319n	730.718	0.739567	0.0182804	0.00721102	7156.43	0.000103987
1.20_545.6385m/z	545.638	1.19697	2.81588e-07	1.03424e-06	7153.17	0.00010394
1.59_753.1649m/z	753.165	1.58563	2.25542e-07	8.90006e-07	7149.77	0.00010389
1.16_315.0711m/z	315.071	1.16255	0.000739081	0.000633435	7131.9	0.000103631
7.41_798.2100n	422.094	7.41087	0.000941926	0.000771044	7128.38	0.000103579
17.79_693.2636m/z	693.264	17.7932	5.67216e-10	2.15817e-08	7125.07	0.000103531
17.62_332.1792m/z	332.179	17.6216	0.00035926	0.000354889	7123.59	0.00010351
7.41_1079.4861m/z	1079.49	7.41087	3.29325e-08	2.46244e-07	7117.34	0.000103419
18.73_1002.6768n	967.663	18.7308	0.0368543	0.0121037	7116.63	0.000103409
2.92_127.0389m/z	127.039	2.91752	1.40236e-06	3.5807e-06	7104.49	0.000103232
7.53_383.0211n	427.992	7.52515	0.0322006	0.0109142	7101.89	0.000103194
18.06_869.9810m/z	869.981	18.0619	0.00984249	0.00453937	7098.11	0.00010314
0.80_282.0846m/z	282.085	0.802417	0.0017331	0.00124464	7076.37	0.000102824
5.71_346.0242m/z	346.024	5.7072	0.00164105	0.00119211	7041.58	0.000102318
0.99_937.3197m/z	937.32	0.991117	0.0232946	0.0086031	7034.2	0.000102211
5.18_603.0687m/z	603.069	5.18123	1.46221e-07	6.56881e-07	7033.55	0.000102201
0.67_588.8124m/z	588.812	0.670983	0.00693032	0.00351944	7033.14	0.000102196
18.10_983.6271m/z	983.627	18.0962	0.00513984	0.00282876	7023.35	0.000102053
1.09_708.2176m/z	708.218	1.09398	2.30498e-07	9.02108e-07	7021.59	0.000102028
19.85_1100.6273m/z	1100.63	19.8514	0.00197446	0.00137657	7019.72	0.000102001
18.73_248.1593m/z	248.159	18.7308	1.5946e-05	2.62934e-05	7016.65	0.000101956
17.57_329.2427m/z	329.243	17.5702	0.0184727	0.00726372	7015.46	0.000101939
2.85_221.0306m/z	221.031	2.84883	0.0308751	0.0105721	7013.93	0.000101916
7.87_792.1457m/z	792.146	7.86823	0.00322809	0.00199655	7004.01	0.000101772
16.45_327.6644m/z	327.664	16.4497	0.0461442	0.0143295	7003.1	0.000101759
18.73_1143.7719m/z	1143.77	18.7308	0.000376217	0.000368319	7003.06	0.000101758
12.82_316.2879m/z	316.288	12.8192	0.0315556	0.0107556	6999.31	0.000101704
10.42_669.1805m/z	669.18	10.4238	0.0013526	0.00102547	6991.09	0.000101585
17.69_588.4064m/z	588.406	17.6903	0.00715398	0.00359345	6988.42	0.000101546
9.61_407.3306m/z	407.331	9.6062	6.83218e-08	3.87697e-07	6977.97	0.000101394
8.14_205.0595m/z	205.06	8.14263	0.0128368	0.00556268	6954.56	0.000101054
12.92_287.2378m/z	287.238	12.9221	0.000262627	0.000274051	6952.85	0.000101029
17.62_1175.5908m/z	1175.59	17.6216	0.00250722	0.00164833	6948.38	0.000100964
7.41_260.0428m/z	260.043	7.41087	0.00221053	0.00149834	6947.6	0.000100952
5.71_569.0487m/z	569.049	5.7072	1.49193e-08	1.54282e-07	6941.42	0.000100863
2.80_335.0781m/z	335.078	2.7974	2.65432e-05	4.01067e-05	6928.46	0.000100674
17.93_240.1035m/z	240.104	17.9304	1.22514e-05	2.10856e-05	6894.87	0.000100186
19.83_567.1826m/z	567.183	19.8342	0.0266944	0.00949062	6888.15	0.000100089
19.39_522.3922m/z	522.392	19.394	0.00712171	0.00358318	6879.63	9.99649e-05
15.63_320.2323n	183.105	15.6322	0.0114829	0.00510641	6872.31	9.98585e-05
7.87_1019.2360m/z	1019.24	7.86823	2.41721e-06	5.51852e-06	6868.09	9.97972e-05
15.34_552.2142m/z	552.214	15.3406	0.000213712	0.000231613	6862.86	9.97212e-05
15.72_203.1789m/z	203.179	15.7179	7.13103e-05	9.2632e-05	6861	9.96942e-05
0.74_897.6856n	862.672	0.739567	0.0492553	0.0150016	6855.41	9.9613e-05
16.18_259.6680m/z	259.668	16.1753	0.0135637	0.00578392	6850.59	9.9543e-05
7.41_846.4844m/z	846.484	7.41087	1.55272e-07	6.81064e-07	6848.24	9.95087e-05
3.36_296.0073m/z	296.007	3.35772	0.00100818	0.000814523	6842.66	9.94276e-05
6.75_991.5119m/z	991.512	6.74762	8.19808e-08	4.39113e-07	6836.25	9.93346e-05
1.13_415.1250m/z	415.125	1.12827	0.0350035	0.0116319	6826.37	9.9191e-05
19.48_465.3697m/z	465.37	19.4797	0.0369699	0.0121321	6818.11	9.9071e-05
19.48_311.2014m/z	311.201	19.4797	0.0101434	0.00464419	6806.1	9.88964e-05
3.36_254.9815m/z	254.981	3.35772	0.0213573	0.00808598	6801.15	9.88246e-05
7.48_516.0728m/z	516.073	7.47943	3.25994e-08	2.45553e-07	6790.54	9.86704e-05
15.78_274.6554m/z	274.655	15.7807	0.0207776	0.00792486	6784.68	9.85853e-05
7.95_308.0756m/z	308.076	7.95395	0.00508578	0.00280563	6784.62	9.85843e-05
17.48_359.6745m/z	359.674	17.4845	0.000314136	0.000316558	6775.08	9.84458e-05
7.43_568.0592m/z	568.059	7.428	4.68555e-08	3.09632e-07	6768.04	9.83434e-05
7.85_774.1519n	739.138	7.85108	0.000155774	0.000178732	6767.61	9.83372e-05
11.68_355.2468m/z	355.247	11.6815	0.0378029	0.0123376	6766.33	9.83186e-05
12.77_361.4238m/z	361.424	12.7678	3.05242e-09	5.76286e-08	6756.11	9.81701e-05
18.16_850.2511m/z	850.251	18.1648	0.000169369	0.00019131	6748.55	9.80602e-05
8.04_563.0740m/z	563.074	8.03978	3.58191e-08	2.56941e-07	6746.68	9.8033e-05
7.95_1066.0445n	1031.03	7.95395	1.3872e-09	3.65078e-08	6743.44	9.7986e-05
7.41_508.6762m/z	508.676	7.41087	0.0152334	0.00629747	6733.01	9.78344e-05
9.26_852.4452n	897.416	9.26313	7.80491e-09	1.02703e-07	6727.38	9.77527e-05
18.08_329.1480m/z	329.148	18.0791	0.0110084	0.00494328	6711.61	9.75235e-05
1.59_591.1097m/z	591.11	1.58563	8.45141e-07	2.41637e-06	6710.85	9.75124e-05
15.74_682.2928m/z	682.293	15.735	0.000219036	0.000235922	6695.77	9.72933e-05
18.04_1025.1830m/z	1025.18	18.0447	1.72733e-07	7.38273e-07	6693.56	9.72612e-05
5.67_814.1736n	419.085	5.6728	0.0329133	0.0111085	6686.16	9.71536e-05
7.43_369.9988m/z	369.999	7.428	0.00182679	0.00129883	6681.13	9.70806e-05
18.70_535.3423m/z	535.342	18.6965	0.0267458	0.00950261	6667.27	9.68791e-05
14.13_262.1324m/z	262.132	14.1342	0.043912	0.0138161	6665.03	9.68466e-05
1.25_873.2619m/z	873.262	1.2484	0.0328279	0.0110879	6659.46	9.67657e-05
17.20_466.1117m/z	466.112	17.1987	0.00553994	0.0029865	6654.68	9.66963e-05
18.37_861.5480m/z	861.548	18.3707	0.0247463	0.0089756	6652.92	9.66706e-05
1.39_706.2039n	376.091	1.38553	1.17231e-06	3.1246e-06	6647.2	9.65875e-05
19.07_351.6767m/z	351.677	19.068	0.00516388	0.00283534	6646.35	9.65753e-05
19.00_670.2706m/z	670.271	18.9994	3.90379e-09	6.7957e-08	6644.82	9.65529e-05
2.69_892.2933m/z	892.293	2.69455	0.0461598	0.0143331	6641.82	9.65094e-05
7.94_874.0372n	839.023	7.9368	6.83795e-10	2.27198e-08	6641.13	9.64993e-05
17.04_716.4637m/z	716.464	17.0444	0.0241236	0.00881962	6640.5	9.64902e-05
14.28_209.6160m/z	209.616	14.2828	0.00253686	0.00166309	6638.84	9.6466e-05
19.02_329.2051m/z	329.205	19.0166	0.0231757	0.00857056	6638.83	9.6466e-05
15.43_343.2243m/z	343.224	15.4263	0.00366562	0.00219559	6634.24	9.63993e-05
7.43_313.5269m/z	313.527	7.428	1.15825e-06	3.09207e-06	6634.12	9.63975e-05
19.87_1049.6832m/z	1049.68	19.8685	0.01319	0.00567085	6628.54	9.63164e-05
18.73_353.7086m/z	353.709	18.7308	0.00091491	0.0007547	6621.34	9.62117e-05
17.48_557.3206m/z	557.321	17.4845	0.001527	0.0011274	6621.01	9.6207e-05
17.52_693.2612m/z	693.261	17.5188	0.00523065	0.00286036	6619.75	9.61888e-05
18.39_258.6611m/z	258.661	18.3878	2.73746e-06	6.0956e-06	6616.21	9.61372e-05
7.97_534.0829m/z	534.083	7.97108	0.00379565	0.00224756	6597.13	9.58599e-05
1.25_702.2237m/z	702.224	1.2484	2.43569e-05	3.73348e-05	6592.52	9.5793e-05
5.69_508.0809m/z	508.081	5.69007	0.000932875	0.000764889	6581.6	9.56343e-05
10.64_353.0634m/z	353.063	10.641	0.0208291	0.00793998	6580.1	9.56126e-05
17.64_713.4268m/z	713.427	17.6388	0.00864881	0.00412669	6570.56	9.54739e-05
19.05_343.2596m/z	343.26	19.0509	0.00119912	0.000931935	6569.89	9.54641e-05
18.10_977.6023m/z	977.602	18.0962	0.0386991	0.0125407	6566.27	9.54116e-05
2.92_420.0242m/z	420.024	2.91752	0.00543399	0.00293982	6562.51	9.5357e-05
17.04_376.2175m/z	376.217	17.0444	0.0248327	0.00899619	6552.76	9.52152e-05
9.61_766.4743n	830.49	9.6062	0.00885209	0.00419965	6541.41	9.50504e-05
10.64_984.2021n	515.09	10.641	4.92127e-06	1.00113e-05	6528.53	9.48632e-05
19.87_768.0347m/z	768.035	19.8685	0.0135498	0.00578015	6528.2	9.48584e-05
17.20_423.0844m/z	423.084	17.1987	6.27972e-06	1.21711e-05	6524.52	9.4805e-05
7.50_531.0881m/z	531.088	7.49657	3.64331e-08	2.59088e-07	6523.32	9.47875e-05
7.89_807.1509m/z	807.151	7.88537	1.20759e-06	3.18884e-06	6518.56	9.47183e-05
14.66_471.3461m/z	471.346	14.6601	0.00483384	0.00270262	6514.92	9.46655e-05
11.53_630.3300m/z	630.33	11.5271	0.00128086	0.000982792	6508.92	9.45783e-05
15.74_710.2577m/z	710.258	15.735	0.03138	0.010711	6507.47	9.45572e-05
7.94_269.0069m/z	269.007	7.9368	0.00107717	0.000858024	6476.93	9.41134e-05
13.15_210.6240m/z	210.624	13.145	0.000716014	0.000618149	6475.36	9.40906e-05
19.00_1155.8322m/z	1155.83	18.9994	0.0374121	0.0122412	6474.64	9.40802e-05
18.37_1127.7233m/z	1127.72	18.3707	0.000462505	0.000434714	6472.83	9.40538e-05
7.54_303.0139m/z	303.014	7.5423	8.15309e-05	0.000103574	6472.43	9.4048e-05
17.78_268.6723m/z	268.672	17.776	3.96459e-05	5.62435e-05	6466.65	9.39641e-05
0.74_371.8568n	336.843	0.739567	0.0208795	0.00795646	6460.98	9.38817e-05
4.65_236.0425m/z	236.042	4.64963	0.000208365	0.00022707	6436.79	9.35301e-05
18.06_1107.3228n	1072.31	18.0619	0.0077874	0.00383443	6436.32	9.35233e-05
10.59_464.0316m/z	464.032	10.5896	1.48968e-08	1.54282e-07	6427.74	9.33987e-05
15.41_1075.5040m/z	1075.5	15.4092	8.00954e-05	0.000102129	6427.59	9.33964e-05
19.00_1116.4363m/z	1116.44	18.9994	6.73415e-08	3.84747e-07	6418.3	9.32615e-05
19.00_465.7332m/z	465.733	18.9994	0.00272422	0.00175337	6397.34	9.29569e-05
17.01_1195.8025m/z	1195.8	17.01	8.43046e-06	1.54991e-05	6379.19	9.26932e-05
3.31_325.5808m/z	325.581	3.30618	4.10177e-06	8.63316e-06	6378.9	9.26891e-05
17.69_652.2885n	697.26	17.6903	0.00133067	0.00101357	6376.16	9.26492e-05
14.80_361.1352m/z	361.135	14.7974	0.0189546	0.00740532	6370.33	9.25645e-05
14.01_326.1940m/z	326.194	14.0141	0.0296617	0.0102639	6367.05	9.25168e-05
14.28_200.6108m/z	200.611	14.2828	0.00306283	0.00191919	6365.54	9.24948e-05
15.08_473.2564m/z	473.256	15.0833	6.3183e-06	1.2221e-05	6357.74	9.23815e-05
6.39_538.0532m/z	538.053	6.38752	1.61604e-05	2.6593e-05	6331.13	9.19949e-05
0.80_250.0917m/z	250.092	0.802417	9.85489e-06	1.76046e-05	6322.86	9.18747e-05
19.82_626.3650m/z	626.365	19.8171	0.00161141	0.00117415	6316.42	9.17811e-05
19.77_282.1814m/z	282.181	19.7655	0.000732469	0.000629993	6310.58	9.16962e-05
13.74_565.1336m/z	565.134	13.7397	0.000203196	0.000222745	6310.26	9.16915e-05
17.01_896.5560m/z	896.556	17.01	0.0406641	0.0130334	6303.27	9.159e-05
17.78_274.2608m/z	274.261	17.776	0.00691275	0.00351408	6302.76	9.15826e-05
18.56_1163.7784m/z	1163.78	18.5593	0.0114167	0.00508509	6299.54	9.15358e-05
12.65_478.3376m/z	478.338	12.6535	1.31814e-05	2.24435e-05	6276.25	9.11975e-05
0.79_504.1919m/z	504.192	0.785283	7.45909e-09	9.93256e-08	6275.69	9.11894e-05
0.67_444.8764m/z	444.876	0.670983	0.00797547	0.00390059	6273.1	9.11517e-05
7.24_283.2492m/z	283.249	7.2393	1.98522e-05	3.14318e-05	6262.04	9.09909e-05
18.08_770.2211m/z	770.221	18.0791	2.73313e-08	2.22263e-07	6260.57	9.09696e-05
7.43_947.2215m/z	947.221	7.428	1.68597e-07	7.243e-07	6249.17	9.0804e-05
0.74_320.8683m/z	320.868	0.739567	0.00103563	0.000830673	6243.32	9.0719e-05
0.92_147.0427m/z	147.043	0.922433	3.02669e-05	4.4901e-05	6225.5	9.046e-05
0.74_1073.6323n	1038.62	0.739567	0.019942	0.00767622	6217.03	9.03369e-05
7.39_1062.4204n	543.208	7.39358	0.00574043	0.00306371	6210.74	9.02456e-05
15.41_767.1682m/z	767.168	15.4092	0.0048377	0.00270433	6210.26	9.02386e-05
10.30_529.9537n	494.94	10.3036	0.00641059	0.003325	6208.83	9.02178e-05
19.83_682.4956m/z	682.496	19.8342	0.00612821	0.00322052	6197.41	9.00518e-05
0.74_681.7702n	646.756	0.739567	0.0314131	0.0107201	6193.25	8.99914e-05
19.83_567.3022m/z	567.302	19.8342	0.000830769	0.000696963	6189.14	8.99317e-05
7.43_610.0534n	575.04	7.428	1.4041e-09	3.66637e-08	6185.65	8.9881e-05
10.59_229.5406m/z	229.541	10.5896	0.000137724	0.000161402	6181.31	8.98179e-05
10.30_426.0478m/z	426.048	10.3036	0.0175797	0.00699654	6174.08	8.97128e-05
7.87_1099.2233m/z	1099.22	7.86823	7.72734e-07	2.25763e-06	6166.87	8.96081e-05
7.50_573.0868n	637.103	7.49657	0.001109	0.000876481	6165.95	8.95948e-05
8.14_183.0778m/z	183.078	8.14263	3.52336e-05	5.08966e-05	6165.13	8.95828e-05
18.40_338.7026m/z	338.703	18.4049	0.0146234	0.00610951	6162.97	8.95514e-05
17.69_358.6675m/z	358.667	17.6903	9.49728e-05	0.000117785	6147.88	8.93322e-05
7.97_533.0665m/z	533.066	7.97108	4.8749e-09	8.02637e-08	6140.45	8.92242e-05
8.34_453.3360m/z	453.336	8.34265	1.94365e-08	1.81462e-07	6134.6	8.91392e-05
10.30_786.0314n	405.014	10.3036	0.00465775	0.00262957	6130.67	8.9082e-05
18.10_939.4009m/z	939.401	18.0962	5.2541e-06	1.05471e-05	6128.5	8.90505e-05
15.17_451.3171m/z	451.317	15.1691	0.0104238	0.00473625	6124.63	8.89943e-05
18.39_279.1736m/z	279.174	18.3878	0.00781638	0.00384397	6118.89	8.89109e-05
1.23_626.1623m/z	626.162	1.23125	5.08982e-12	1.41765e-09	6116.4	8.88748e-05
18.06_842.4733m/z	842.473	18.0619	0.000849782	0.000709708	6096.53	8.8586e-05
6.23_937.0942m/z	937.094	6.23313	1.0577e-07	5.16839e-07	6082.27	8.83788e-05
0.65_751.8314n	398.905	0.65385	0.0137333	0.00583763	6079.69	8.83414e-05
18.76_536.2222m/z	536.222	18.7593	0.00563573	0.00302351	6075.7	8.82834e-05
17.03_729.4472m/z	729.447	17.0272	0.00340061	0.00207597	6075.02	8.82734e-05
7.83_613.1422m/z	613.142	7.83395	1.96904e-07	8.11491e-07	6070.19	8.82032e-05
8.14_783.0761m/z	783.076	8.14263	4.4894e-08	3.00702e-07	6067.59	8.81655e-05
2.85_361.1090m/z	361.109	2.84883	0.0159472	0.0065096	6066.2	8.81453e-05
0.80_445.0869m/z	445.087	0.802417	0.00335357	0.00205476	6055.19	8.79853e-05
13.74_561.1332m/z	561.133	13.7397	2.13733e-05	3.34598e-05	6050.61	8.79188e-05
19.83_1105.6475m/z	1105.65	19.8342	0.00326301	0.00201478	6041.02	8.77794e-05
18.73_885.7225m/z	885.723	18.7308	0.00030286	0.000307303	6040.76	8.77756e-05
13.30_475.0613m/z	475.061	13.2994	0.00915065	0.00430101	6033.64	8.76722e-05
1.23_1132.8279m/z	1132.83	1.23125	0.0106899	0.00483282	6029.21	8.76079e-05
0.79_516.2272n	481.213	0.785283	0.0186301	0.00731446	6028.56	8.75983e-05
7.43_558.0738m/z	558.074	7.428	0.0068955	0.00350845	6025.24	8.75501e-05
13.06_201.1619m/z	201.162	13.0593	0.000406298	0.000390692	6019.2	8.74624e-05
0.99_919.3083m/z	919.308	0.991117	0.0222543	0.0083272	6016.9	8.74289e-05
17.48_280.1806m/z	280.181	17.4845	0.0125481	0.00547379	6013.84	8.73844e-05
0.67_216.9490m/z	216.949	0.670983	6.03657e-05	8.04474e-05	6013.28	8.73763e-05
1.27_591.1104m/z	591.11	1.26553	6.72683e-11	6.16363e-09	6010.97	8.73428e-05
8.14_1074.2323n	560.105	8.14263	1.39472e-07	6.29946e-07	6004.03	8.7242e-05
9.87_751.3572m/z	751.357	9.87478	1.96095e-08	1.81967e-07	5998.83	8.71664e-05
17.62_931.7261m/z	931.726	17.6216	0.0131441	0.00565802	5977.65	8.68586e-05
13.30_201.1621m/z	201.162	13.2994	0.00025849	0.000270494	5976.47	8.68415e-05
7.94_713.9948m/z	713.995	7.9368	6.7979e-13	4.87738e-10	5964.16	8.66626e-05
1.42_211.5510m/z	211.551	1.4199	0.000280222	0.000288983	5960.51	8.66096e-05
18.06_1169.2967m/z	1169.3	18.0619	7.86089e-06	1.46535e-05	5960.1	8.66036e-05
0.76_1035.6113n	1000.6	0.7567	0.0130499	0.00563143	5957.06	8.65595e-05
3.27_206.0117m/z	206.012	3.2719	0.00775385	0.00382371	5953.33	8.65052e-05
1.25_966.2642m/z	966.264	1.2484	0.041748	0.0132777	5951.52	8.64789e-05
7.41_1004.5184n	525.248	7.41087	0.0223791	0.00835736	5946.86	8.64113e-05
0.92_165.0548m/z	165.055	0.922433	0.0158918	0.00649311	5945.85	8.63965e-05
7.41_927.2779m/z	927.278	7.41087	0.000596782	0.00053404	5945.43	8.63905e-05
12.77_438.3570m/z	438.357	12.7678	1.55783e-07	6.81516e-07	5944.88	8.63824e-05
7.92_751.3571m/z	751.357	7.91967	1.18271e-08	1.35842e-07	5923.53	8.60722e-05
18.73_1157.7578m/z	1157.76	18.7308	0.0106784	0.00483024	5920.69	8.6031e-05
15.63_724.2664m/z	724.266	15.6322	0.00345987	0.00210293	5914.68	8.59437e-05
18.98_659.4112m/z	659.411	18.9823	0.0109553	0.00492284	5914.54	8.59416e-05
9.61_921.3855m/z	921.385	9.6062	4.56111e-08	3.03679e-07	5905.43	8.58092e-05
7.94_928.0761n	893.062	7.9368	1.70403e-05	2.7769e-05	5896.08	8.56734e-05
5.57_625.1725m/z	625.173	5.56993	1.01425e-07	5.00014e-07	5891.89	8.56125e-05
18.37_914.1322m/z	914.132	18.3707	0.03032	0.0104366	5881.43	8.54604e-05
0.74_1188.5642m/z	1188.56	0.739567	0.000238992	0.000253697	5879.29	8.54294e-05
18.08_872.9609m/z	872.961	18.0791	0.0223712	0.00835626	5869.08	8.5281e-05
7.82_563.1160m/z	563.116	7.8168	2.13975e-06	5.00121e-06	5866.4	8.52422e-05
12.94_172.1007m/z	172.101	12.9392	0.0473054	0.0145683	5858.49	8.51272e-05
6.39_972.1315m/z	972.131	6.38752	9.3099e-08	4.78647e-07	5849.65	8.49987e-05
10.64_456.0554m/z	456.055	10.641	0.0129075	0.00558315	5841.22	8.48762e-05
14.13_687.3884m/z	687.388	14.1342	0.0169181	0.00680782	5840.74	8.48693e-05
15.95_184.6157m/z	184.616	15.9523	0.000222726	0.000239365	5839.63	8.48532e-05
17.52_351.6779m/z	351.678	17.5188	0.0364317	0.0120026	5832.63	8.47514e-05
0.74_733.7421n	778.713	0.739567	0.0417474	0.0132777	5825.94	8.46542e-05
1.21_452.1315m/z	452.132	1.2141	0.000591534	0.000530157	5821.43	8.45886e-05
15.51_713.2915m/z	713.291	15.5121	0.0192217	0.007476	5814.84	8.44929e-05
18.73_1133.7464m/z	1133.75	18.7308	0.0117554	0.00519922	5808.8	8.44051e-05
7.95_744.9875n	809.003	7.95395	1.89148e-07	7.86848e-07	5804.36	8.43406e-05
2.92_171.0279m/z	171.028	2.91752	0.00284879	0.00181814	5796.44	8.42256e-05
7.50_512.1064m/z	512.106	7.49657	2.1981e-07	8.74615e-07	5791.62	8.41554e-05
17.81_292.6857m/z	292.686	17.8103	3.52566e-06	7.61725e-06	5782.53	8.40235e-05
0.67_241.9987m/z	241.999	0.670983	9.39721e-05	0.00011676	5778	8.39576e-05
7.31_719.1601m/z	719.16	7.30788	5.98753e-07	1.85299e-06	5777.4	8.39489e-05
1.21_704.4753m/z	704.475	1.2141	7.30304e-06	1.37905e-05	5777.39	8.39487e-05
18.03_629.1984m/z	629.198	18.0276	0.00652465	0.00336796	5770.9	8.38545e-05
17.64_234.5737m/z	234.574	17.6388	0.0411564	0.0131358	5770.54	8.38492e-05
17.01_430.2234m/z	430.223	17.01	0.0015866	0.00116038	5755.7	8.36336e-05
1.23_455.0898m/z	455.09	1.23125	3.18929e-09	5.88931e-08	5754.68	8.36187e-05
7.95_1160.9886m/z	1160.99	7.95395	1.26637e-08	1.41087e-07	5752.64	8.35891e-05
0.65_575.8921n	540.878	0.65385	0.0163537	0.00663761	5749.75	8.3547e-05
17.79_259.1721m/z	259.172	17.7932	0.000300013	0.000305175	5746.1	8.34941e-05
7.95_989.0497m/z	989.05	7.95395	8.43198e-10	2.68404e-08	5743.72	8.34595e-05
7.89_1034.2405m/z	1034.24	7.88537	0.00235998	0.00157599	5736.08	8.33484e-05
10.24_200.6110m/z	200.611	10.235	0.000445199	0.000420933	5723.25	8.31621e-05
1.37_520.0851m/z	520.085	1.36838	0.00243144	0.00160988	5709.1	8.29564e-05
8.69_371.0076m/z	371.008	8.68577	0.00534716	0.00290459	5707.51	8.29333e-05
7.41_667.4041m/z	667.404	7.41087	0.0327041	0.0110535	5706.37	8.29168e-05
0.91_139.0373m/z	139.037	0.905283	0.00372869	0.00222386	5698.75	8.2806e-05
1.25_1035.3140m/z	1035.31	1.2484	0.0305939	0.0105107	5685.96	8.26201e-05
0.76_1136.5607m/z	1136.56	0.7567	0.0111561	0.00499694	5669.81	8.23856e-05
13.67_209.6161m/z	209.616	13.6711	0.000429227	0.000408606	5658.13	8.22158e-05
19.00_1248.4819n	636.239	18.9994	0.00271844	0.00175032	5653.15	8.21434e-05
1.27_587.1570m/z	587.157	1.26553	1.67409e-08	1.63993e-07	5652.84	8.2139e-05
0.76_1605.3637n	814.68	0.7567	0.0340505	0.0113956	5643.94	8.20096e-05
19.83_569.1789m/z	569.179	19.8342	0.021906	0.00823458	5639.25	8.19414e-05
18.39_203.1790m/z	203.179	18.3878	3.68198e-05	5.27944e-05	5638.12	8.1925e-05
0.76_799.7316n	844.703	0.7567	0.0220913	0.00828836	5635.66	8.18893e-05
7.97_471.0885m/z	471.088	7.97108	0.046941	0.0144948	5633.64	8.186e-05
17.95_387.7452m/z	387.745	17.9476	0.00350416	0.00212406	5630.17	8.18096e-05
18.06_937.1224m/z	937.122	18.0619	0.0107784	0.00486365	5626.41	8.17549e-05
7.89_803.1804m/z	803.18	7.88537	0.00179252	0.00128017	5624.3	8.17242e-05
4.72_801.1152m/z	801.115	4.7182	1.20161e-06	3.18352e-06	5623.27	8.17092e-05
18.68_291.1982m/z	291.198	18.6793	0.000432062	0.00041072	5618.07	8.16337e-05
17.18_320.6769m/z	320.677	17.1815	0.000349548	0.000346987	5616.75	8.16145e-05
0.76_1107.5852n	1152.56	0.7567	0.00952133	0.00442299	5613.78	8.15714e-05
18.39_1164.7861m/z	1164.79	18.3878	0.0186016	0.00730413	5608.95	8.15011e-05
14.47_667.4898m/z	667.49	14.4715	3.12596e-07	1.11742e-06	5600.49	8.13783e-05
10.30_492.9417m/z	492.942	10.3036	0.00627713	0.00327611	5594.91	8.12972e-05
19.00_245.1895m/z	245.19	18.9994	0.00164512	0.00119429	5584.08	8.11398e-05
5.76_213.0763m/z	213.076	5.75863	0.0267579	0.0095041	5576.64	8.10317e-05
2.80_506.1367m/z	506.137	2.7974	0.000672526	0.000587227	5569.66	8.09303e-05
10.30_369.9995m/z	370	10.3036	0.008106	0.0039494	5561.47	8.08112e-05
15.63_571.2964m/z	571.296	15.6322	0.0045776	0.00259407	5556.77	8.0743e-05
6.37_497.0313m/z	497.031	6.37038	6.61013e-09	9.28287e-08	5554.56	8.07109e-05
7.95_628.0159n	692.032	7.95395	2.5412e-09	5.25603e-08	5547.5	8.06082e-05
18.03_609.3172m/z	609.317	18.0276	0.0178142	0.00706885	5541.99	8.05282e-05
13.44_470.4318m/z	470.432	13.4367	1.85751e-07	7.77994e-07	5539.88	8.04976e-05
0.76_510.7822m/z	510.782	0.7567	0.00115293	0.000902877	5537.66	8.04653e-05
15.13_262.1326m/z	262.133	15.1348	0.00499308	0.0027662	5532.81	8.03949e-05
15.05_682.2901m/z	682.29	15.0489	0.0164379	0.00665868	5530.08	8.03552e-05
0.84_707.2180m/z	707.218	0.836717	0.00448816	0.00255552	5529.79	8.0351e-05
14.01_553.1523m/z	553.152	14.0141	0.000896774	0.00074246	5523.1	8.02537e-05
18.39_248.2093n	293.181	18.3878	0.0024183	0.00160276	5520.59	8.02173e-05
18.01_217.1946m/z	217.195	18.0104	0.0010787	0.000858423	5519.46	8.02008e-05
16.70_318.1976m/z	318.198	16.7013	0.00257794	0.00168354	5515.32	8.01406e-05
18.65_665.5481m/z	665.548	18.645	0.0227057	0.00845068	5514.06	8.01224e-05
1.16_1148.3519m/z	1148.35	1.16255	0.00462161	0.00261414	5508.8	8.0046e-05
14.01_208.6083m/z	208.608	14.0141	0.00719191	0.00360656	5508.46	8.00411e-05
11.53_333.6921m/z	333.692	11.5271	0.0124181	0.00542769	5503.61	7.99705e-05
0.74_1180.5579m/z	1180.56	0.739567	0.00266164	0.00172535	5489.09	7.97595e-05
7.17_695.1260m/z	695.126	7.17062	8.04269e-07	2.32739e-06	5480.39	7.96331e-05
7.46_680.2659m/z	680.266	7.46228	0.00183304	0.00130187	5470.56	7.94903e-05
6.61_433.5385m/z	433.538	6.61047	1.67253e-09	4.04165e-08	5463.44	7.93868e-05
7.41_692.0053n	656.991	7.41087	0.000126238	0.000150259	5454.05	7.92504e-05
17.01_1044.6507m/z	1044.65	17.01	0.0236932	0.00870129	5450.27	7.91955e-05
0.69_372.8949m/z	372.895	0.688133	0.018105	0.00716211	5449.01	7.91772e-05
7.41_407.3300m/z	407.33	7.41087	8.55437e-08	4.55017e-07	5442.98	7.90896e-05
7.10_655.1858m/z	655.186	7.10203	2.38344e-07	9.2303e-07	5432.64	7.89392e-05
19.00_557.3180m/z	557.318	18.9994	0.000507825	0.000467709	5427.55	7.88654e-05
18.97_714.3708m/z	714.371	18.9652	0.0054409	0.0029426	5426.97	7.88569e-05
1.33_275.9922m/z	275.992	1.3341	0.00502556	0.00277959	5424.97	7.88279e-05
0.74_494.8089m/z	494.809	0.739567	0.00290393	0.00184347	5413.54	7.86618e-05
14.01_209.6157m/z	209.616	14.0141	0.00112872	0.000888916	5412.1	7.86409e-05
0.92_199.0590m/z	199.059	0.922433	0.00204957	0.00141711	5411.48	7.86318e-05
18.06_553.8448m/z	553.845	18.0619	0.0241331	0.00882019	5395.71	7.84027e-05
7.41_490.0790m/z	490.079	7.41087	7.98784e-05	0.000101978	5392.48	7.83558e-05
5.35_526.5447m/z	526.545	5.34697	2.92331e-06	6.44502e-06	5389.14	7.83072e-05
0.74_969.6910n	934.677	0.739567	0.0163977	0.00664886	5379.59	7.81685e-05
7.26_449.1088m/z	449.109	7.25645	0.000352482	0.00034938	5377.85	7.81431e-05
15.08_546.3505n	511.337	15.0833	0.000454539	0.000429036	5377.24	7.81344e-05
7.34_523.1424m/z	523.142	7.34217	0.0405849	0.0130151	5376.61	7.81251e-05
0.76_1068.5785m/z	1068.58	0.7567	0.0186585	0.00731873	5373.53	7.80804e-05
2.68_649.2174m/z	649.217	2.67732	0.0108271	0.00488164	5367.96	7.79995e-05
10.41_434.0210m/z	434.021	10.4066	2.86631e-08	2.28224e-07	5367.38	7.79911e-05
0.65_382.9272m/z	382.927	0.65385	0.000577832	0.000519586	5366.88	7.79837e-05
17.01_962.1660m/z	962.166	17.01	0.0321881	0.0109122	5360.75	7.78947e-05
9.54_354.1870m/z	354.187	9.53763	0.00472034	0.00265694	5356.88	7.78384e-05
0.67_445.8763m/z	445.876	0.670983	0.00481552	0.00269463	5355.97	7.78252e-05
18.13_644.3587m/z	644.359	18.1305	0.0166467	0.00672126	5355.91	7.78244e-05
10.30_251.0365m/z	251.036	10.3036	0.00312413	0.00194772	5343.25	7.76405e-05
1.25_288.0780m/z	288.078	1.2484	0.0244699	0.00890921	5339.66	7.75883e-05
7.85_400.0145m/z	400.015	7.85108	0.000132815	0.000156859	5338.36	7.75694e-05
15.60_363.6594m/z	363.659	15.5979	0.000125801	0.000149846	5337.28	7.75537e-05
17.69_617.3203m/z	617.32	17.6903	0.0481395	0.0147586	5324.51	7.73681e-05
7.95_1486.1364n	766.057	7.95395	5.17871e-06	1.04208e-05	5323.91	7.73594e-05
17.18_314.1732m/z	314.173	17.1815	5.29791e-05	7.19447e-05	5322.06	7.73325e-05
13.60_289.2522m/z	289.252	13.6026	1.68692e-05	2.75574e-05	5320.61	7.73114e-05
17.96_531.1556n	595.171	17.9647	0.0370983	0.0121635	5308.92	7.71415e-05
17.48_217.1943m/z	217.194	17.4845	0.00282753	0.00180664	5303.77	7.70667e-05
17.20_1050.6927m/z	1050.69	17.1987	0.0280192	0.009833	5289.04	7.68528e-05
6.18_801.0788m/z	801.079	6.18172	5.54787e-10	2.15817e-08	5287.79	7.68345e-05
7.50_295.5611m/z	295.561	7.49657	0.00123466	0.000953256	5279.67	7.67166e-05
17.01_999.6396m/z	999.64	17.01	0.0314865	0.0107364	5276.23	7.66666e-05
18.95_307.6845m/z	307.685	18.948	1.8333e-06	4.4402e-06	5273.35	7.66248e-05
7.94_597.1194m/z	597.119	7.9368	7.83985e-07	2.28053e-06	5273.12	7.66214e-05
1.25_783.2275m/z	783.227	1.2484	0.0406609	0.0130334	5272.61	7.6614e-05
6.10_578.0547m/z	578.055	6.096	0.0011333	0.000891055	5268.02	7.65473e-05
17.62_977.4023m/z	977.402	17.6216	2.57901e-09	5.25603e-08	5261.93	7.64588e-05
17.20_338.6994m/z	338.699	17.1987	0.00659071	0.00339262	5261.6	7.64539e-05
18.70_872.5441n	936.56	18.6965	0.0239308	0.00876544	5258.51	7.64092e-05
13.76_614.3351m/z	614.335	13.7569	0.00149819	0.00111153	5256.69	7.63826e-05
7.43_2246.7196n	1146.35	7.428	6.54137e-09	9.26415e-08	5250.44	7.62918e-05
14.13_469.1652m/z	469.165	14.1342	0.0143687	0.00603031	5249.16	7.62733e-05
18.18_402.7550m/z	402.755	18.182	0.00870321	0.00414491	5240.57	7.61485e-05
0.82_205.0570m/z	205.057	0.819567	0.000173374	0.000194781	5237.77	7.61077e-05
19.00_313.2536m/z	313.254	18.9994	0.00408057	0.00237535	5232.17	7.60264e-05
18.73_1110.7312n	1075.72	18.7308	0.0062846	0.00327899	5227.58	7.59597e-05
17.03_743.4525m/z	743.452	17.0272	0.002307	0.00154827	5225.34	7.59271e-05
7.87_626.0856m/z	626.086	7.86823	3.15544e-10	1.59228e-08	5221.08	7.58652e-05
0.74_274.8721m/z	274.872	0.739567	0.000101061	0.000124164	5213.85	7.57601e-05
19.89_650.3310m/z	650.331	19.8856	0.000551205	0.000500355	5210.65	7.57136e-05
7.99_387.0025m/z	387.002	7.98823	0.0023648	0.00157732	5209.74	7.57005e-05
10.76_645.2740m/z	645.274	10.761	0.0199846	0.00768733	5209.12	7.56914e-05
18.04_713.7575m/z	713.758	18.0447	2.79031e-07	1.02711e-06	5207.89	7.56736e-05
3.36_389.0400m/z	389.04	3.35772	0.0200153	0.00769737	5204.46	7.56238e-05
17.60_342.7095m/z	342.709	17.6045	0.0185452	0.00728969	5201.06	7.55744e-05
14.13_190.1106m/z	190.111	14.1342	0.000190354	0.000210184	5198.65	7.55393e-05
10.41_350.0544m/z	350.054	10.4066	0.000754202	0.000644129	5196.36	7.55061e-05
1.40_672.1661m/z	672.166	1.40267	0.00236408	0.00157732	5181.52	7.52904e-05
19.77_288.1791m/z	288.179	19.7655	0.00282808	0.00180665	5175.94	7.52093e-05
0.79_428.1753m/z	428.175	0.785283	0.000852093	0.00071146	5175.54	7.52035e-05
4.74_433.5394m/z	433.539	4.73533	1.18004e-07	5.59444e-07	5174.8	7.51927e-05
13.74_511.3329m/z	511.333	13.7397	0.00116644	0.000911762	5170.87	7.51357e-05
18.56_235.5813m/z	235.581	18.5593	0.000493227	0.000458305	5168.99	7.51083e-05
17.18_650.3312m/z	650.331	17.1815	0.0297313	0.0102806	5168.63	7.5103e-05
8.70_631.3839m/z	631.384	8.7029	2.9278e-08	2.30251e-07	5158.85	7.4961e-05
7.41_578.6039m/z	578.604	7.41087	0.00177488	0.0012692	5155.05	7.49057e-05
7.95_505.0952m/z	505.095	7.95395	2.52551e-07	9.54874e-07	5153.67	7.48857e-05
18.98_494.3231m/z	494.323	18.9823	0.00199996	0.00139	5147.6	7.47976e-05
15.56_211.6205m/z	211.621	15.5636	0.0015213	0.00112468	5138.18	7.46607e-05
7.92_499.1131m/z	499.113	7.91967	0.00712069	0.00358318	5137.43	7.46498e-05
7.17_367.0877m/z	367.088	7.17062	0.028951	0.0100723	5136.51	7.46363e-05
6.37_994.0853n	1039.06	6.37038	2.41716e-08	2.06675e-07	5130.13	7.45437e-05
19.03_272.1840m/z	272.184	19.0337	0.0236716	0.00869623	5127.74	7.4509e-05
7.94_412.9864m/z	412.986	7.9368	8.70985e-10	2.74634e-08	5115.92	7.43372e-05
1.44_571.1074m/z	571.107	1.43705	6.48778e-08	3.76463e-07	5114	7.43093e-05
0.74_1719.3573n	882.668	0.739567	0.0319456	0.0108569	5112.95	7.42941e-05
18.35_789.3042m/z	789.304	18.3535	0.0270153	0.0095762	5109.52	7.42443e-05
13.32_477.0617m/z	477.062	13.3166	4.5077e-05	6.28282e-05	5108.62	7.42312e-05
15.12_567.2487m/z	567.249	15.1176	0.0198102	0.00763783	5107.73	7.42181e-05
0.67_1125.6718n	574.834	0.670983	0.0245964	0.00893871	5098.29	7.40811e-05
17.01_1186.7459m/z	1186.75	17.01	0.0482362	0.0147746	5096.95	7.40616e-05
17.13_282.6964m/z	282.696	17.1301	0.00042543	0.000405223	5094.92	7.40321e-05
16.56_451.3170m/z	451.317	16.564	0.0295766	0.0102376	5093.34	7.40091e-05
1.25_954.2874m/z	954.287	1.2484	0.0394471	0.0127288	5092.34	7.39945e-05
1.32_294.0031m/z	294.003	1.31697	1.15299e-06	3.08294e-06	5088.9	7.39445e-05
1.16_800.2212m/z	800.221	1.16255	0.0399576	0.0128575	5088.73	7.39421e-05
15.36_840.2773m/z	840.277	15.3578	0.00156167	0.00114566	5088.64	7.39408e-05
9.61_813.4631m/z	813.463	9.6062	2.27708e-07	8.9433e-07	5087.53	7.39247e-05
3.80_128.1183m/z	128.118	3.7978	0.000145715	0.000169225	5084.17	7.38758e-05
1.30_853.2037m/z	853.204	1.29982	0.0156482	0.00642128	5068.49	7.36481e-05
16.70_682.2946m/z	682.295	16.7013	0.00225326	0.00151929	5063.33	7.3573e-05
0.76_266.1601m/z	266.16	0.7567	0.0433685	0.0136798	5062.6	7.35624e-05
9.82_311.6144m/z	311.614	9.82335	0.000163085	0.000185679	5055.77	7.34632e-05
8.07_379.0571m/z	379.057	8.07407	0.0161655	0.00657863	5051.78	7.34052e-05
18.04_1168.2927m/z	1168.29	18.0447	4.03354e-06	8.50344e-06	5043.05	7.32784e-05
17.03_1131.4306m/z	1131.43	17.0272	1.68465e-07	7.243e-07	5040.33	7.32389e-05
5.35_503.0698m/z	503.07	5.34697	0.0170376	0.00683912	5037.85	7.32027e-05
13.30_158.5824m/z	158.582	13.2994	7.57285e-05	9.7275e-05	5027.16	7.30474e-05
0.74_921.6597n	966.631	0.739567	0.0146683	0.00612137	5026.9	7.30437e-05
0.67_811.8181n	428.898	0.670983	0.0465092	0.0144054	5024.64	7.30109e-05
17.03_656.4191m/z	656.419	17.0272	0.000342461	0.000340659	5023.93	7.30005e-05
1.04_291.0958m/z	291.096	1.04255	0.00450331	0.00256283	5022.36	7.29778e-05
1.37_679.1930m/z	679.193	1.36838	0.000167118	0.000189472	5019.82	7.29408e-05
18.37_1106.7234m/z	1106.72	18.3707	0.00813381	0.00395834	5014.6	7.28649e-05
9.52_595.1429m/z	595.143	9.52038	0.00112036	0.000883995	5008.68	7.27789e-05
2.85_377.0825m/z	377.083	2.84883	1.08861e-05	1.90696e-05	5007	7.27545e-05
18.98_638.4029m/z	638.403	18.9823	1.1573e-07	5.51007e-07	5003.4	7.27022e-05
5.76_1099.1483m/z	1099.15	5.75863	4.9178e-08	3.16936e-07	5000.67	7.26625e-05
4.04_205.0033m/z	205.003	4.0379	0.000525767	0.000480921	4994.89	7.25785e-05
17.69_681.2722m/z	681.272	17.6903	0.00783789	0.00385134	4994.15	7.25677e-05
15.08_427.2443m/z	427.244	15.0833	0.0387396	0.0125488	4985.7	7.24451e-05
1.16_396.1321m/z	396.132	1.16255	0.0224218	0.00836716	4981.9	7.23898e-05
7.41_506.3552m/z	506.355	7.41087	2.60165e-05	3.94357e-05	4977.83	7.23306e-05
17.45_418.7555m/z	418.756	17.4502	0.0296765	0.0102657	4976.88	7.23169e-05
18.88_410.8669m/z	410.867	18.8793	0.0110421	0.00495652	4976.33	7.23089e-05
0.76_1069.6294n	1034.62	0.7567	0.00840352	0.00404691	4975.98	7.23038e-05
12.10_189.1028m/z	189.103	12.1047	0.007487	0.00372104	4971.35	7.22364e-05
7.41_1734.8270n	593.938	7.41087	9.61718e-05	0.000119095	4963.82	7.21271e-05
14.47_422.3617m/z	422.362	14.4715	0.00525861	0.0028709	4962.02	7.21009e-05
7.85_603.0503m/z	603.05	7.85108	5.99065e-09	8.9788e-08	4953.45	7.19765e-05
2.85_383.1006m/z	383.101	2.84883	0.0170921	0.00685411	4945.04	7.18542e-05
0.76_1637.3191n	830.658	0.7567	0.0161959	0.00658781	4941.75	7.18064e-05
7.99_382.0262m/z	382.026	7.98823	0.0307557	0.0105464	4941.2	7.17984e-05
13.74_183.6065m/z	183.606	13.7397	0.00537808	0.00291854	4939.86	7.1779e-05
1.23_730.2400m/z	730.24	1.23125	0.024507	0.00891785	4934.46	7.17005e-05
4.18_487.1295m/z	487.13	4.17505	0.00213891	0.00146255	4930.92	7.1649e-05
7.43_301.2433m/z	301.243	7.428	3.2101e-12	1.07292e-09	4926.92	7.15909e-05
18.06_723.4445m/z	723.445	18.0619	0.0016289	0.00118432	4924.5	7.15557e-05
6.75_667.4045m/z	667.404	6.74762	0.0379112	0.0123657	4923.49	7.15411e-05
0.67_459.8566m/z	459.857	0.670983	0.00617409	0.00323801	4916.95	7.14461e-05
17.03_711.4282m/z	711.428	17.0272	0.0231854	0.0085732	4915.11	7.14192e-05
6.03_659.0814m/z	659.081	6.02733	4.97225e-08	3.19594e-07	4908.69	7.1326e-05
7.95_861.0097m/z	861.01	7.95395	9.33787e-08	4.78647e-07	4906.69	7.1297e-05
16.12_321.6215m/z	321.622	16.1237	0.00515023	0.00283121	4893.85	7.11104e-05
19.83_433.3180m/z	433.318	19.8342	0.00355831	0.0021456	4891.62	7.1078e-05
7.95_473.9490n	537.965	7.95395	0.0354863	0.0117561	4886.2	7.09993e-05
0.85_885.2481m/z	885.248	0.85385	0.00565621	0.00303109	4883.64	7.09621e-05
17.62_779.4339m/z	779.434	17.6216	0.00399528	0.00233699	4881.41	7.09296e-05
7.48_743.1632m/z	743.163	7.47943	7.78339e-07	2.26806e-06	4873.54	7.08153e-05
18.06_1071.9778m/z	1071.98	18.0619	6.78528e-07	2.03761e-06	4868.8	7.07464e-05
2.71_713.1849m/z	713.185	2.71168	0.000163527	0.000186095	4862.74	7.06583e-05
1.06_1193.3765m/z	1193.38	1.0597	1.7888e-09	4.18306e-08	4862.02	7.06479e-05
19.27_325.2242m/z	325.224	19.2739	0.0148641	0.00618455	4857.26	7.05788e-05
0.76_617.7594n	662.731	0.7567	0.00949531	0.00441335	4849.86	7.04712e-05
18.56_353.7085m/z	353.708	18.5593	0.00466121	0.00262986	4847.32	7.04343e-05
5.71_321.0242m/z	321.024	5.7072	0.000511454	0.000470403	4847.04	7.04302e-05
18.51_570.3542m/z	570.354	18.5078	0.000641421	0.000566553	4844.3	7.03905e-05
18.40_1097.6957m/z	1097.7	18.4049	0.0340609	0.0113979	4837.2	7.02872e-05
0.82_525.1401m/z	525.14	0.819567	0.00631765	0.00329058	4836.31	7.02742e-05
0.67_515.8531m/z	515.853	0.670983	0.00942472	0.00438665	4834.61	7.02496e-05
7.29_433.1123m/z	433.112	7.29073	9.71732e-05	0.000120157	4834.33	7.02455e-05
17.04_326.2317m/z	326.232	17.0444	0.00143491	0.00107292	4824.07	7.00965e-05
18.06_1106.1343m/z	1106.13	18.0619	1.25094e-08	1.40794e-07	4809.67	6.98872e-05
17.04_261.2211m/z	261.221	17.0444	0.013538	0.00577618	4802.23	6.97792e-05
18.39_701.9517m/z	701.952	18.3878	0.031749	0.0108094	4801.32	6.97659e-05
1.39_143.0185m/z	143.019	1.38553	2.53024e-05	3.8563e-05	4784.82	6.95262e-05
10.64_235.0487m/z	235.049	10.641	0.0404647	0.0129869	4781.99	6.9485e-05
7.99_264.5433m/z	264.543	7.98823	0.00381657	0.00225694	4780.17	6.94586e-05
17.04_364.1906m/z	364.191	17.0444	0.000336453	0.000336135	4777.14	6.94146e-05
5.71_775.0215n	399.509	5.7072	2.28038e-09	4.96009e-08	4775.5	6.93907e-05
1.30_155.0277m/z	155.028	1.29982	0.002265	0.00152558	4772.39	6.93456e-05
17.04_639.2408m/z	639.241	17.0444	7.2423e-09	9.83002e-08	4771.68	6.93353e-05
7.43_609.0887m/z	609.089	7.428	9.6049e-06	1.72595e-05	4764.3	6.9228e-05
10.30_170.0123m/z	170.012	10.3036	7.46187e-05	9.6182e-05	4763.05	6.92097e-05
1.18_780.2110m/z	780.211	1.1797	0.0375509	0.0122794	4762.99	6.92089e-05
6.75_1008.4539n	1053.43	6.74762	2.57394e-07	9.66624e-07	4762.05	6.91953e-05
10.59_383.0733m/z	383.073	10.5896	0.00828043	0.00400722	4757.81	6.91336e-05
17.04_631.4020m/z	631.402	17.0444	0.0183701	0.00723507	4754.02	6.90786e-05
10.64_718.1505n	683.137	10.641	0.0193975	0.00752471	4752.49	6.90564e-05
7.38_1021.3282m/z	1021.33	7.37645	2.3192e-07	9.05553e-07	4742.59	6.89125e-05
8.14_579.1057m/z	579.106	8.14263	2.71682e-07	1.00674e-06	4741.87	6.89021e-05
17.01_979.6126m/z	979.613	17.01	0.00691287	0.00351408	4739.53	6.88681e-05
2.78_344.0850m/z	344.085	2.78027	0.000142595	0.00016612	4738.71	6.88561e-05
1.37_417.6111m/z	417.611	1.36838	5.11944e-05	6.98988e-05	4732.34	6.87635e-05
1.20_951.2681m/z	951.268	1.19697	0.049191	0.0149902	4728.62	6.87095e-05
17.54_738.6365m/z	738.636	17.5359	0.0205941	0.00786982	4728.09	6.87018e-05
7.89_461.0874m/z	461.087	7.88537	0.00600686	0.0031727	4726.61	6.86803e-05
17.01_534.2065m/z	534.206	17.01	0.00574866	0.00306638	4724.2	6.86453e-05
9.61_453.3362m/z	453.336	9.6062	0.00353091	0.00213292	4721.01	6.85989e-05
18.25_450.2808m/z	450.281	18.2505	0.0035379	0.00213599	4719.98	6.85839e-05
1.91_860.1906n	453.085	1.91147	0.000175896	0.000197018	4719.86	6.85822e-05
7.92_369.0813m/z	369.081	7.91967	0.0189664	0.00740863	4716.82	6.85381e-05
10.08_515.1544m/z	515.154	10.0806	2.51501e-06	5.69661e-06	4714.78	6.85084e-05
5.16_937.0944m/z	937.094	5.1641	5.05599e-08	3.21882e-07	4708.49	6.8417e-05
0.67_460.8551m/z	460.855	0.670983	0.00840611	0.00404724	4708.26	6.84137e-05
7.90_464.0323m/z	464.032	7.90252	5.93147e-10	2.17623e-08	4707.72	6.84058e-05
6.18_525.5379m/z	525.538	6.18172	2.90899e-08	2.29312e-07	4706.99	6.83952e-05
19.00_705.3093m/z	705.309	18.9994	1.76316e-07	7.48799e-07	4704.67	6.83615e-05
16.14_567.7101m/z	567.71	16.1409	0.0291726	0.0101324	4703.15	6.83394e-05
19.85_363.6593m/z	363.659	19.8514	5.88156e-06	1.155e-05	4690.45	6.81548e-05
7.43_513.0531m/z	513.053	7.428	1.58115e-08	1.59717e-07	4687.33	6.81095e-05
18.73_484.3774m/z	484.377	18.7308	0.0376407	0.0123027	4681.25	6.80212e-05
13.40_339.2527m/z	339.253	13.4024	0.0231379	0.00856037	4677.93	6.79729e-05
16.51_318.1993m/z	318.199	16.5126	0.000555662	0.000503308	4673.9	6.79144e-05
13.15_791.3607m/z	791.361	13.145	0.000305993	0.000309824	4669.83	6.78553e-05
7.41_405.3147m/z	405.315	7.41087	1.35084e-07	6.1764e-07	4669.77	6.78544e-05
1.32_682.1355m/z	682.135	1.31697	2.50729e-08	2.1162e-07	4668.33	6.78335e-05
14.40_192.6133m/z	192.613	14.4028	0.00108439	0.000861351	4648.17	6.75405e-05
18.10_1031.1990m/z	1031.2	18.0962	0.0347148	0.0115612	4647.09	6.75248e-05
1.27_612.1792m/z	612.179	1.26553	0.0195542	0.00756617	4645.98	6.75087e-05
7.41_934.3439n	490.161	7.41087	4.18907e-05	5.91019e-05	4643.96	6.74794e-05
15.43_1133.3549m/z	1133.35	15.4263	0.0205681	0.00786289	4633.61	6.7329e-05
8.34_788.4255n	417.202	8.34265	0.0207572	0.00791888	4626.41	6.72244e-05
0.67_512.8841m/z	512.884	0.670983	0.0386296	0.0125285	4626.24	6.72219e-05
18.25_281.1827m/z	281.183	18.2505	0.00295627	0.00186891	4621.28	6.71498e-05
19.07_363.6581m/z	363.658	19.068	0.00595491	0.00315074	4619.95	6.71305e-05
19.87_248.1597m/z	248.16	19.8685	0.000300174	0.000305175	4617.65	6.70971e-05
7.97_487.0604m/z	487.06	7.97108	0.00682234	0.00347864	4615.52	6.70661e-05
17.04_215.1790m/z	215.179	17.0444	4.39322e-05	6.15922e-05	4611.41	6.70064e-05
10.30_468.9755m/z	468.976	10.3036	0.00807075	0.00393702	4606.83	6.69398e-05
17.13_432.2427m/z	432.243	17.1301	0.00378441	0.00224547	4605.14	6.69153e-05
19.65_312.2188m/z	312.219	19.6455	0.0106435	0.00481838	4600.17	6.68431e-05
18.56_1051.2602m/z	1051.26	18.5593	0.000920217	0.000758113	4598.28	6.68155e-05
0.74_613.7830n	578.769	0.739567	0.026539	0.0094516	4587.22	6.66549e-05
8.14_464.0303m/z	464.03	8.14263	1.58247e-08	1.59717e-07	4585.86	6.66352e-05
5.91_433.5383m/z	433.538	5.91303	1.43796e-12	6.86591e-10	4583.92	6.66069e-05
5.76_505.0283m/z	505.028	5.75863	3.82472e-13	4.26115e-10	4583.22	6.65967e-05
7.85_275.0501m/z	275.05	7.85108	0.0259699	0.00929834	4582.27	6.6583e-05
5.71_418.0486m/z	418.049	5.7072	2.38999e-07	9.23423e-07	4577.02	6.65067e-05
10.64_266.0459m/z	266.046	10.641	0.0288663	0.0100553	4573.51	6.64556e-05
3.32_467.0829m/z	467.083	3.32342	0.014301	0.00601163	4567.78	6.63724e-05
17.20_345.6906m/z	345.691	17.1987	0.0102122	0.00466612	4566.77	6.63577e-05
16.67_304.1775m/z	304.178	16.667	0.0135326	0.0057758	4566.7	6.63567e-05
18.10_389.3168m/z	389.317	18.0962	0.000804717	0.000678513	4564.92	6.63308e-05
10.30_301.3811m/z	301.381	10.3036	1.0337e-07	5.07338e-07	4559.36	6.625e-05
7.95_837.9986n	902.014	7.95395	8.02462e-08	4.33814e-07	4547.3	6.60748e-05
18.39_1113.4846m/z	1113.48	18.3878	0.0428622	0.0135508	4546.53	6.60636e-05
18.39_783.9942m/z	783.994	18.3878	0.00442462	0.00252968	4546.35	6.6061e-05
0.67_151.0345m/z	151.035	0.670983	0.000636672	0.000563251	4544.85	6.60392e-05
5.86_475.0421m/z	475.042	5.86148	0.00357474	0.00215317	4543.53	6.602e-05
17.18_342.6874m/z	342.687	17.1815	0.0015192	0.00112388	4543.04	6.60129e-05
9.61_1005.3337m/z	1005.33	9.6062	3.06585e-08	2.3583e-07	4540.69	6.59787e-05
6.49_619.0933m/z	619.093	6.49038	6.07533e-09	8.98484e-08	4539.55	6.59622e-05
18.56_885.7181m/z	885.718	18.5593	0.0214123	0.00810221	4533.99	6.58814e-05
16.99_823.4172m/z	823.417	16.9928	0.0463997	0.0143808	4533.94	6.58807e-05
1.33_804.2062m/z	804.206	1.3341	0.0174165	0.00694862	4530.42	6.58296e-05
0.67_809.7646n	416.881	0.670983	0.00788361	0.00386812	4518.5	6.56563e-05
17.03_1069.4573m/z	1069.46	17.0272	1.58531e-08	1.59717e-07	4515.62	6.56144e-05
9.50_303.0512m/z	303.051	9.50323	0.00113997	0.00089545	4513.24	6.55799e-05
18.98_1192.7984m/z	1192.8	18.9823	0.00378955	0.00224705	4511.39	6.5553e-05
18.40_798.0304m/z	798.03	18.4049	0.00204552	0.00141578	4509.44	6.55246e-05
15.08_706.2630n	671.249	15.0833	0.00850861	0.00408072	4508.82	6.55157e-05
16.51_426.7751m/z	426.775	16.5126	0.0056657	0.00303472	4506.07	6.54757e-05
7.85_434.0213m/z	434.021	7.85108	9.79042e-06	1.75295e-05	4501.13	6.5404e-05
17.03_1175.6712m/z	1175.67	17.0272	0.000906086	0.000749056	4494.14	6.53023e-05
1.25_1195.3376m/z	1195.34	1.2484	0.0108963	0.00490294	4492.35	6.52764e-05
19.00_844.1677m/z	844.168	18.9994	1.4931e-09	3.78399e-08	4489.42	6.52338e-05
19.45_217.1935m/z	217.194	19.4454	0.034208	0.0114346	4488.98	6.52274e-05
19.00_753.9670m/z	753.967	18.9994	0.00330232	0.00203193	4488.21	6.52161e-05
19.31_730.2606m/z	730.261	19.3082	0.0131405	0.00565758	4483	6.51404e-05
18.08_952.1403m/z	952.14	18.0791	2.58555e-06	5.81936e-06	4478.63	6.5077e-05
0.67_523.8350m/z	523.835	0.670983	0.0136117	0.00579919	4472.36	6.49859e-05
7.39_541.1543m/z	541.154	7.39358	0.00863146	0.00412072	4465.02	6.48793e-05
17.64_1161.7367m/z	1161.74	17.6388	0.00518072	0.00284189	4462.98	6.48496e-05
15.74_258.6598m/z	258.66	15.735	0.0201239	0.00773031	4462.1	6.48368e-05
14.13_243.5947m/z	243.595	14.1342	2.71382e-05	4.0858e-05	4462.06	6.48362e-05
16.51_1157.7351m/z	1157.74	16.5126	0.0464606	0.0143984	4455.84	6.47459e-05
15.39_911.3026m/z	911.303	15.392	0.00418124	0.00242202	4453.65	6.47141e-05
14.03_217.6140m/z	217.614	14.0314	0.0184558	0.00725966	4453.38	6.47102e-05
7.95_384.9899m/z	384.99	7.95395	0.000335392	0.000335425	4448.54	6.46398e-05
15.13_190.1111m/z	190.111	15.1348	0.00117077	0.000913635	4447.69	6.46274e-05
17.03_1175.4549m/z	1175.45	17.0272	1.6482e-08	1.62502e-07	4447.59	6.4626e-05
7.95_761.0338m/z	761.034	7.95395	1.37853e-07	6.26021e-07	4445.57	6.45967e-05
14.01_638.3058m/z	638.306	14.0141	0.0305616	0.0105024	4442.65	6.45542e-05
0.76_746.6926m/z	746.693	0.7567	0.00566759	0.00303481	4442.1	6.45462e-05
0.74_957.6842n	1002.66	0.739567	0.0245333	0.00892064	4429.49	6.4363e-05
7.87_1004.2296m/z	1004.23	7.86823	1.44566e-06	3.66298e-06	4428.33	6.43461e-05
12.10_438.3569m/z	438.357	12.1047	0.00397636	0.00232982	4426.06	6.43131e-05
18.73_1033.4972m/z	1033.5	18.7308	1.4865e-05	2.4817e-05	4425.72	6.43082e-05
10.64_268.0204m/z	268.02	10.641	0.000234769	0.000249976	4423.33	6.42735e-05
0.74_798.7055m/z	798.705	0.739567	0.00782137	0.00384491	4422.32	6.42588e-05
0.74_1623.3511n	556.779	0.739567	0.0282563	0.00989632	4419.88	6.42233e-05
1.25_451.1309m/z	451.131	1.2484	4.7475e-05	6.57047e-05	4409.87	6.40779e-05
0.74_887.6589n	932.63	0.739567	0.038566	0.0125194	4407.95	6.40499e-05
18.10_545.8521m/z	545.852	18.0962	8.0316e-05	0.000102342	4402.64	6.39728e-05
18.73_1161.7521m/z	1161.75	18.7308	0.0428304	0.0135433	4402.03	6.3964e-05
18.71_1051.2590m/z	1051.26	18.7136	8.59088e-08	4.5577e-07	4394.37	6.38526e-05
1.09_1188.4140m/z	1188.41	1.09398	0.000571495	0.000515414	4391.87	6.38164e-05
19.02_949.1577m/z	949.158	19.0166	5.07747e-05	6.94376e-05	4389.8	6.37863e-05
7.43_288.0553m/z	288.055	7.428	0.0313288	0.0106957	4387.59	6.37541e-05
18.06_879.1415n	924.113	18.0619	2.51801e-08	2.1199e-07	4378.14	6.36169e-05
6.68_313.0707m/z	313.071	6.67905	0.00704012	0.0035575	4375.13	6.35731e-05
5.35_819.1227m/z	819.123	5.34697	4.8661e-07	1.55637e-06	4374.13	6.35585e-05
9.13_435.2122m/z	435.212	9.12598	0.0161652	0.00657863	4372.38	6.35331e-05
10.30_253.0151m/z	253.015	10.3036	0.000868363	0.000722517	4372.26	6.35315e-05
1.25_905.1731m/z	905.173	1.2484	0.00143101	0.00107096	4371.06	6.35139e-05
7.43_243.5266m/z	243.527	7.428	0.00574183	0.00306371	4370.35	6.35037e-05
18.25_301.6921m/z	301.692	18.2505	0.000237495	0.000252289	4367.3	6.34593e-05
14.88_559.3270m/z	559.327	14.8831	0.0390691	0.0126339	4366	6.34404e-05
16.48_1111.7354m/z	1111.74	16.484	0.0243728	0.00888509	4365.11	6.34275e-05
0.74_829.7019n	794.688	0.739567	0.0490897	0.0149702	4364.77	6.34226e-05
0.76_1805.2570n	914.627	0.7567	0.0124084	0.00542483	4357.4	6.33155e-05
10.64_411.0319n	217.514	10.641	8.4593e-06	1.55349e-05	4355.22	6.32839e-05
13.74_325.6943m/z	325.694	13.7397	0.0279963	0.00982805	4350.87	6.32206e-05
15.41_278.6382m/z	278.638	15.4092	0.0137145	0.00583257	4349.28	6.31974e-05
14.03_247.1307m/z	247.131	14.0314	0.00399881	0.00233823	4345.76	6.31464e-05
7.87_858.2284n	452.103	7.86823	0.00654503	0.00337587	4341.67	6.30869e-05
[truncated: 4,928 more rows]

## Sheet: G1008
Table 3: 1008 metabolites were identified using NIST database, NIST spectra and NIST chemistry WebBook .
Compound	Mass	Retention time (min)	Anova (p)	q Value	Maximum Abundance	CAS ID	Compound name
12.19_513.3449m/z	513.345	12.1904	0.000465101	0.000436663	484.505	CSID29757756	3-Pyridinylmethyl (9Z,12Z,15Z,18Z,21Z)-9,12,15,18,21-tetracosapentaenoate
2.78_344.0850m/z	344.085	2.78027	0.000142595	0.00016612	4738.71	CSID29756275	10,10-Bis{4-[(Z)-(4-nitrobenzylidene)amino]phenyl}-9(10H)-anthracenone
13.71_554.4527m/z	554.453	13.7054	7.63962e-08	4.19584e-07	1508.61	CSID29754755	Decyl 4-(dinonylamino)-4-oxobutanoate
0.76_481.0688m/z	481.069	0.7567	0.00150627	0.00111628	477.266	CSID29752239	1,1,2,2-Tetraphenoxy-1lambda~5~,2lambda~5~-diphosphene
16.92_229.1218m/z	229.122	16.9243	0.0180386	0.00713925	3334.91	CSID29748789	Bis[(2E)-3-phenyl-2-propen-1-yl] sebacate
17.04_307.2621m/z	307.262	17.0444	0.000336382	0.000336135	84009.8	CSID29748733	2,2-Dimethylpropyl pentyl sebacate
13.74_422.3607m/z	422.361	13.7397	0.00838068	0.0040381	4174.61	CSID29746458	Octadecyl N-ethyl-N-[(2-methoxyethoxy)carbonyl]glycinate
14.10_203.1791m/z	203.179	14.1	6.32189e-07	1.92089e-06	274.098	CSID29740786	(4Z)-4-Decen-1-yl (2E)-2-methyl-2-butenoate
16.68_203.1790m/z	203.179	16.6841	4.56933e-06	9.43894e-06	468.262	CSID29740786	(4Z)-4-Decen-1-yl (2E)-2-methyl-2-butenoate
18.08_491.3012m/z	491.301	18.0791	0.00584401	0.00310435	18232.6	CSID29739766	(4Z)-2-[(E)-(4-Cyclohexylbutylidene)amino]-4-[(4-cyclohexylbutyl)imino]-1(4H)-naphthalenone
8.06_362.0292m/z	362.029	8.05692	0.000476122	0.000444391	119.52	CSID22901589	(5E)-3-(4-Amino-1,2,5-oxadiazol-3-yl)-2-imino-5-(4-methoxybenzylidene)-1,3-thiazolidin-4-one
7.59_267.0987m/z	267.099	7.59383	0.00338516	0.00206881	1682.08	CSID21593891	3-(4-Amino-1,2,5-oxadiazol-3-yl)-N-[2-(4-methoxyphenyl)ethyl]-1,2,4-oxadiazol-5-amine
11.97_403.0337m/z	403.034	11.9731	0.00091385	0.000754169	16053.7	CSID21159783	Calmagite
11.85_399.0386m/z	399.039	11.853	0.00357091	0.00215125	1378.16	CSID20123969	5-Benzo[1,3]dioxol-5-ylmethylene-2-imino-3-(2-methoxy-phenyl)-thiazolidin-4-one
18.06_658.2735n	722.289	18.0619	0.00246586	0.0016288	66547.2	CSID20056883	5-[4-(Methoxymethyl)phenyl]-10,15,20-triphenylporphyrin
13.32_352.1251m/z	352.125	13.3166	0.000250617	0.000263659	2959.91	CSID20056883	5-[4-(Methoxymethyl)phenyl]-10,15,20-triphenylporphyrin
13.06_557.3090m/z	557.309	13.0593	0.00154123	0.00113401	1383.39	CSID20056802	Bis(p-heptyloxybenzylidene)-p-phenylenediamine
19.83_560.3163m/z	560.316	19.8342	9.00421e-05	0.000112763	15434	CSID20037999	7-(Docosylsulfanyl)-6-hydroxy-5,8-quinolinedione
14.13_361.2313n	192.614	14.1342	0.000169557	0.000191457	7766.85	CSID13393721	lys-ser-lys
2.92_171.0279m/z	171.028	2.91752	0.00284879	0.00181814	5796.44	CSID12624726	Benzaldehyde, 2,4-dihydroxy-, (2,4-dinitrophenyl)hydrazone
3.53_171.0283m/z	171.028	3.52913	0.0262532	0.00937111	137.903	CSID12624726	Benzaldehyde, 2,4-dihydroxy-, (2,4-dinitrophenyl)hydrazone
17.57_149.1329m/z	149.133	17.5702	0.00659731	0.00339393	566.426	CSID10771160	10-Undecenoic acid
15.78_678.2620m/z	678.262	15.7807	3.40234e-08	2.4891e-07	1571.98	CSID10291672	tetraphenylporphyrin
10.74_153.0652m/z	153.065	10.7439	0.00100204	0.00080995	321.027	CSID10004030	(3Z,5E)-1,3,5-Octatriene
15.49_203.1790m/z	203.179	15.4949	0.000101649	0.000124677	3789.85	CSID9554344	Methyl 4,5-tetradecadienoate
18.06_513.3584m/z	513.358	18.0619	3.65908e-05	5.25562e-05	3.45557e+06	CSID7878531	(2Z)-2-{3-[(3E)-5,6-Dimethyl-3-hepten-2-yl]-3a,6-dimethyl-1,2,3,3a,4,5,7,9,10,11b-decahydro-8H-cyclopenta[a]anthracen-8-ylidene}hydrazinecarboxamide
18.06_246.1455m/z	246.145	18.0619	7.37184e-08	4.07932e-07	3414.05	CSID7878397	(3E,20E)-3,20-Bis(methoxyimino)-6-methylpregnan-17-yl acetate
17.64_222.5900m/z	222.59	17.6388	0.000713267	0.000616285	7776.02	CSID7878022	2-Methoxy-5-[(E)-{[4-(4-morpholinyl)-6-(1-pyrrolidinyl)-1,3,5-triazin-2-yl]hydrazono}methyl]phenol
9.52_357.9898m/z	357.99	9.52038	0.00168679	0.00121898	1119.44	CSID7877348	S-Methyl {(Z)-(methylsulfanyl)[(4-nitrobenzoyl)amino]methylene}carbamothioate
13.37_869.2715m/z	869.271	13.368	1.83293e-08	1.73548e-07	749.513	CSID7876645	(6E)-4,5-Bis(benzoyloxy)-6-[(benzyloxy)imino]-1,2,3-hexanetriyl tribenzoate
16.51_224.0121m/z	224.012	16.5126	1.5049e-06	3.77334e-06	611.927	CSID7876554	MFCD02139683
17.62_285.6788m/z	285.679	17.6216	0.00119943	0.000931935	2174.45	CSID7876535	(2E)-2-{4-[3-(1-Piperidinyl)propoxy]benzylidene}-N'-[(E)-{4-[3-(1-piperidinyl)propoxy]phenyl}methylene]hydrazinecarbohydrazonamide
14.03_375.1806n	439.196	14.0314	0.0466094	0.0144284	8464.03	CSID7876244	4-Methoxy-2,6-bis{(E)-[methyl(2-pyridinyl)hydrazono]methyl}pyridine
13.32_477.0617m/z	477.062	13.3166	4.5077e-05	6.28282e-05	5108.62	CSID7875640	Methyl 2-acetoxy-3-{(4Z)-4-[(2,4-dinitrophenyl)hydrazono]-3-oxo-1,5-cyclohexadien-1-yl}propanoate
13.06_477.0621m/z	477.062	13.0593	0.00606446	0.00319606	3087.86	CSID7875640	Methyl 2-acetoxy-3-{(4Z)-4-[(2,4-dinitrophenyl)hydrazono]-3-oxo-1,5-cyclohexadien-1-yl}propanoate
17.10_617.3073m/z	617.307	17.0958	3.73923e-06	8.0011e-06	1613.73	CSID7875598	(1E)-1-{3-[(3E)-5,6-Dimethyl-3-hepten-2-yl]-3a,6-dimethyl-2,3,3a,4,5,7,8,9,10,11b-decahydro-1H-cyclopenta[a]anthracen-1-ylidene}-2-(2,4-dinitrophenyl)hydrazine
19.82_626.3650m/z	626.365	19.8171	0.00161141	0.00117415	6316.42	CSID7875591	(3E)-3-[(2,4-Dinitrophenyl)hydrazono]cholesta-4,6-diene
0.79_468.1703m/z	468.17	0.785283	0.000241883	0.000256082	2513.26	CSID7838648	Methyl 4-{[(2Z)-3-[(2,6-diamino-5-nitro-4-pyrimidinyl)amino]-2-(hydroxyimino)propyl](methyl)amino}benzoate
3.36_389.0400m/z	389.04	3.35772	0.0200153	0.00769737	5204.46	CSID7837043	2-Cyano-N'-[(E)-{4-[(1-methyl-1H-imidazol-2-yl)sulfanyl]-3-nitrophenyl}methylene]acetohydrazide
7.85_366.0951n	331.081	7.85108	0.00320025	0.00198484	134694	CSID7836055	N'-{(E)-[5-(2-Methoxy-5-nitrophenyl)-2-furyl]methylene}nicotinohydrazide
18.16_851.5552m/z	851.555	18.1648	0.0463363	0.0143745	24537.6	CSID4943103	Dioleoylphosphatidylserine
5.90_243.0602m/z	243.06	5.89577	0.0303288	0.0104385	11835.3	CSID4937516	N-Ethyl-N-(2-{(2-hydroxyethyl)[(4-methylphenyl)sulfonyl]amino}ethyl)-4-methylbenzenesulfonamide
16.75_286.1632m/z	286.163	16.7527	0.00260003	0.00169369	1542.87	CSID4935924	2,3-Diacetoxypropyl (9E)-3-acetoxy-9-icosenoate
19.15_203.1790m/z	203.179	19.1537	4.64642e-07	1.50483e-06	1593.14	CSID4934545	11-Oxynerolidol
13.20_203.1785m/z	203.178	13.1966	0.000113882	0.000137412	3344.25	CSID4934411	Neryl 2-methylbutyrate
17.35_147.1166m/z	147.117	17.3472	0.00612481	0.00321924	165.747	CSID4934126	3,3-dimethylcyclohex-6-en-1-yl propionate
17.78_147.1165m/z	147.116	17.776	0.0163353	0.00663323	408.204	CSID4934126	3,3-dimethylcyclohex-6-en-1-yl propionate
17.01_246.1443m/z	246.144	17.01	0.000817481	0.000687541	2761.29	CSID4933605	3,6,9,12,15,18,21,24-Octaoxaoctacos-1-yl acetate
16.30_246.1449m/z	246.145	16.2953	2.32383e-05	3.60083e-05	1170.22	CSID4933605	3,6,9,12,15,18,21,24-Octaoxaoctacos-1-yl acetate
17.69_246.1447m/z	246.145	17.6903	0.000430581	0.000409429	2418.77	CSID4933605	3,6,9,12,15,18,21,24-Octaoxaoctacos-1-yl acetate
14.13_404.1670m/z	404.167	14.1342	0.0001242	0.00014815	750.264	CSID4932482	Cyclo(glutaminyltryptophylphenylalanylglycylleucylmethionyl)
13.16_762.3524n	404.165	13.1622	0.00339091	0.00207157	10359.4	CSID4932482	Cyclo(glutaminyltryptophylphenylalanylglycylleucylmethionyl)
9.52_170.5644m/z	170.564	9.52038	0.00765707	0.00378425	408.616	CSID4932472	D-Alanylglycylglycylglycylglycine
14.42_762.2518m/z	762.252	14.42	7.02323e-07	2.09895e-06	338.659	CSID4932042	4,5-Bis-[bis-(4-methoxyphenyl)phosphanyl]-9,9-dimethyl-9H-xanthene
17.10_197.1188m/z	197.119	17.0958	0.000336605	0.000336135	20763.4	CSID4931902	1'-[(3,3-Dimethyl-3,4-dihydro-1-isoquinolinyl)methyl]-4'H-spiro[cyclohexane-1,3'-isoquinoline]
18.73_457.3602m/z	457.36	18.7308	0.010316	0.00470001	22996.5	CSID4931457	N-Decyl-N-(2-thienylmethyl)-1-decanamine
0.91_177.0532m/z	177.053	0.905283	0.000205885	0.000224881	3602.89	CSID4928231	1-(5H-[1,2,4]Triazino[5,6-b]indol-3-yl)-1,2-triazadien-2-ium
12.80_398.2937n	222.136	12.802	0.0348374	0.0115939	1676.28	CSID4927649	(16Z)-16-[(1,3-Dimethyl-1H-pyrazol-4-yl)methylene]androstane-3,17-diol
12.22_228.1368m/z	228.137	12.2247	0.0319741	0.0108646	583.071	CSID4927468	Dodecyl 2-phenylethyl butylphosphonate
18.22_344.3307m/z	344.331	18.2162	0.0219479	0.00824422	1337.65	CSID4925901	Cyanomethyl docosanoate
7.41_165.0898m/z	165.09	7.41087	0.00169895	0.00122466	1391.03	CSID4925853	4-Carbamoyl-2,2,5,5-tetramethyl-1-oxo-2,5-dihydro-1H-imidazol-1-ium 3-oxide
9.87_123.0799m/z	123.08	9.87478	0.00807116	0.00393702	1343.26	CSID4925805	Allyl isobutyl carbonate
14.80_535.2374m/z	535.237	14.7974	0.0184674	0.00726251	2754.39	CSID4887409	[5-(3,6-Dimethyl-2,4-dioxo-3,4-dihydro-1(2H)-pyrimidinyl)pentyl](triphenyl)phosphonium
8.69_371.0076m/z	371.008	8.68577	0.00534716	0.00290459	5707.51	CSID4766843	MFCD00809929
8.16_198.0092m/z	198.009	8.15978	0.0147959	0.00616233	547.311	CSID4575516	2,2'-[(E)-1,2-Diazenediyl]bis(5-phenyl-1,3,4-thiadiazole)
18.39_593.2768m/z	593.277	18.3878	0.0132339	0.00568314	69261.7	CSID4528497	Dimethyl 3,3'-[8-hydroxy-12-(1-methoxyethyl)-3,8,13,17-tetramethyl-7-oxo-7,8-dihydroporphyrin-2,18-diyl]dipropanoate
19.85_298.1923m/z	298.192	19.8514	9.80128e-05	0.000120972	10686.3	CSID4528468	3-Cyclopentene-1,2-diol, 4,4'-(3,7,12,16-tetramethyl-1,3,5,7,9,11,13,15,17-octadecanonaene-1,18-diyl)bis[3,5,5-trimethyl-
10.20_293.1067m/z	293.107	10.2008	0.0278756	0.00979494	480.442	CSID4528456	1,2,3-Tris(3,4,5-trimethoxyphenyl)propene
19.77_273.1758m/z	273.176	19.7655	0.000576926	0.000518926	19825.4	CSID4528442	trans-4-Methylthio-4'-(octadecyloxy)chalcone
19.00_596.3357m/z	596.336	18.9994	0.00230736	0.00154827	7243.41	CSID4528409	Methyl 3-(5-{(Z)-[5-cyano-3-(3-methoxy-3-oxopropyl)-4,5-dimethyl-4-{2-[(2-methyl-2-propanyl)oxy]-2-oxoethyl}-2-pyrrolidinylidene]methyl}-4-methyl-4-{2-[(2-methyl-2-propanyl)oxy]-2-oxoethyl}-2-oxo-3,4-_x000D_ dihydro-2H-pyrrol-3-yl)propanoate
1.59_197.0215m/z	197.021	1.58563	6.79353e-05	8.89045e-05	3513.24	CSID4528070	6,7-Dihydroxy-5,8,13,14-pentaphenetetrone
10.30_338.0914n	303.078	10.3036	4.96689e-05	6.82e-05	12246.2	CSID4527231	Ethyl 2-(2-(5-nitro-2-furyl)vinyl)-4-quinolinecarboxylate
6.04_471.0204m/z	471.02	6.04448	0.0352596	0.0117018	1553.9	CSID4525986	(5Z)-5-(9-Anthrylmethylene)-3-isonicotinoyl-2-thioxo-1,3-thiazolidin-4-one
0.79_528.1992m/z	528.199	0.785283	0.0328291	0.0110879	2088.95	CSID4525256	(2E)-3-(4-Hydroxy-3,5-dimethoxyphenyl)-N-(1,2,3,10-tetramethoxy-9-oxo-5,6,7,9-tetrahydrobenzo[a]heptalen-7-yl)acrylamide
14.13_431.1765m/z	431.177	14.1342	0.032032	0.0108747	22098.8	CSID4524828	((3E)-2,4-Diphenyl-1-[(E)-2-phenylethenyl]-3-butenyl)benzene
1.59_206.0230m/z	206.023	1.58563	0.0144589	0.00605595	9029.04	CSID4524229	(5Z)-3-(4-Ethoxyphenyl)-5-(2-oxo-1,2-dihydro-3H-indol-3-ylidene)-1,3-thiazolidine-2,4-dione
9.52_383.1011m/z	383.101	9.52038	0.000183501	0.000203897	160.2	CSID4524026	Methyl 4a,7-dihydroxy-7-methyl-6-([(2E)-3-phenyl-2-propenoyl]oxy)-1-[(2,3,4,6-tetra-O-acetylhexopyranosyl)oxy]-1,4a,5,6,7,7a-hexahydrocyclopenta[c]pyran-4-carboxylate
18.13_481.3476m/z	481.348	18.1305	0.0105986	0.00479999	3320.73	CSID4523639	(22E)-4,4,14-Trimethyl-24-oxo-24-phenyl-9,19-cyclochol-22-en-3-yl acetate
19.00_159.1168m/z	159.117	18.9994	0.00704886	0.00355993	978.168	CSID4522811	7-Methyl-oxa-cyclododeca-6,10-dien-2-one
7.53_322.0044m/z	322.004	7.52515	0.0018455	0.0013085	243.315	CSID4522581	Methyl [(dimethoxyphosphorothioyl)carbamothioyl]carbamate
7.94_255.0398n	220.026	7.9368	0.000385632	0.000375885	22495.8	CSID4522401	(2E)-2-[(2-Aminoethyl)disulfanyl]-3-phenylacrylic acid
18.65_281.1886m/z	281.189	18.645	0.015036	0.00623742	7161.21	CSID4522285	Cholest-5-en-3-yl (2E)-3-phenylacrylate
11.97_248.0204m/z	248.02	11.9731	0.00982266	0.00453284	8329.26	CSID4522124	6,7-Dihydro-3H-[1,2,5]thiadiazolo[3,4-e][1,4]diazepine-5,8-dione
15.08_614.3332m/z	614.333	15.0833	0.00403973	0.00235803	7549.81	CSID4521286	N-[(10Z)-7-[Hydroxy(phenyl)methyl]-3-isopropyl-5,8-dioxo-2-oxa-6,9-diazabicyclo[10.2.2]hexadeca-1(14),10,12,15-tetraen-4-yl]-N~2~,N~2~-dimethylisoleucinamide
8.14_265.9787m/z	265.979	8.14263	2.05378e-05	3.23032e-05	2068	CSID4520519	2-Amino-6-phenyl-4H-1,3,5-thiadiazine-4-thione
13.32_159.1162m/z	159.116	13.3166	0.029974	0.0103441	777.766	CSID4519948	(6E,9Z)-7-Methyloxacyclododeca-6,9-dien-2-one
18.39_159.1166m/z	159.117	18.3878	9.47168e-08	4.82369e-07	2951.53	CSID4519948	(6E,9Z)-7-Methyloxacyclododeca-6,9-dien-2-one
18.39_451.3542m/z	451.354	18.3878	0.000640018	0.000565613	20214	CSID4519062	Methyl (5E,9E)-5,9-hexacosadienoate
13.28_486.4266m/z	486.427	13.2823	3.83652e-07	1.30868e-06	772.947	CSID4518574	(4Z,8E)-1,1-Dimethoxy-4,8-dimethyl-4,8-tetracosadiene
12.80_486.4265m/z	486.427	12.802	3.02982e-08	2.34413e-07	1276.79	CSID4518574	(4Z,8E)-1,1-Dimethoxy-4,8-dimethyl-4,8-tetracosadiene
13.44_203.1785m/z	203.178	13.4367	0.00419039	0.00242522	859.311	CSID4517904	Methyl (2E,6E)-7-ethyl-3-methyl-2,6-undecadienoate
18.39_203.1790m/z	203.179	18.3878	3.68198e-05	5.27944e-05	5638.12	CSID4517793	pentanoic acid geranyl ester
7.94_248.0202m/z	248.02	7.9368	2.84607e-06	6.3062e-06	26870.3	CSID4517238	Propenenitrile, 2-tert-butylsulfonyl-3-(3-formyl-2-thienyl)-
18.39_240.2083n	205.194	18.3878	0.0256074	0.00920601	7319.49	CSID4516629	Methyl E-11-tetradecenoate
14.13_773.3854m/z	773.385	14.1342	0.0032424	0.00200465	1403.04	CSID4516266	(20E)-23-Oxo-3-[(2,3,4-tri-O-acetyl-6-deoxyhexopyranosyl)oxy]cholesta-9(11),20(22)-dien-6-yl acetate
17.11_286.1633m/z	286.163	17.1129	0.00899754	0.00424756	1616.41	CSID4515923	(22E)-Ergosta-5,7,9(11),22-tetraen-3-yl 4-methylbenzenesulfonate
12.04_203.1785m/z	203.178	12.036	0.017808	0.00706722	149.225	CSID4515747	E,E-6,11-Tridecadien-1-ol acetate
13.08_486.4264m/z	486.426	13.0765	1.00102e-07	4.99319e-07	1331.86	CSID4515604	Decyl oleate
12.78_203.1790m/z	203.179	12.7849	6.27865e-06	1.21711e-05	3496.27	CSID4515337	(5E,10E)-5,10-Pentadecadienoic acid
19.43_203.1791m/z	203.179	19.4283	5.85304e-06	1.15143e-05	1525.02	CSID4515337	(5E,10E)-5,10-Pentadecadienoic acid
17.18_203.1787m/z	203.179	17.1815	1.80964e-05	2.9135e-05	826.542	CSID4515337	(5E,10E)-5,10-Pentadecadienoic acid
17.78_203.1790m/z	203.179	17.776	0.000106768	0.000129906	2666.5	CSID4515337	(5E,10E)-5,10-Pentadecadienoic acid
16.19_203.1788m/z	203.179	16.1924	4.60998e-06	9.49941e-06	284.55	CSID4509936	(2E)-2-Undecen-1-yl cyclopropanecarboxylate
16.80_203.1786m/z	203.179	16.8043	1.94093e-05	3.08768e-05	211.389	CSID4509936	(2E)-2-Undecen-1-yl cyclopropanecarboxylate
17.04_203.1786m/z	203.179	17.0444	3.20143e-05	4.7096e-05	2874.08	CSID4509936	(2E)-2-Undecen-1-yl cyclopropanecarboxylate
10.59_229.5406m/z	229.541	10.5896	0.000137724	0.000161402	6181.31	CSID4495705	2-[3,4-(Methylenedioxy)styryl]-3-(4-nitrophenyl)-4(3H)-quinazolinone
2.92_559.0610m/z	559.061	2.91752	0.029071	0.0101034	653.784	CSID4474536	Ustilaginoidin A
10.06_121.1013m/z	121.101	10.0635	0.0289608	0.0100746	286.326	CSID4446465	4-Hydroxynonenal
17.04_149.1323m/z	149.132	17.0444	0.000572511	0.000516052	1571.71	CSID4445855	Undecenoic acid
7.89_580.1396n	545.126	7.88537	0.00370678	0.00221435	35223	CSID4445013	SCIADOPITYSIN
7.19_210.1591m/z	210.159	7.18788	0.00787077	0.00386295	429.279	CSID4419672	Val-lys
17.06_173.1092m/z	173.109	17.0615	0.000388504	0.000378221	3778.29	CSID4308341	5,5'-(Oxydi-2,1-ethanediyl)bis[2-(2-methyl-2-propanyl)-2H-tetrazole]
16.00_173.1096m/z	173.11	16.0037	0.000110997	0.000134319	1721.14	CSID4308341	5,5'-(Oxydi-2,1-ethanediyl)bis[2-(2-methyl-2-propanyl)-2H-tetrazole]
17.20_462.1138m/z	462.114	17.1987	0.000213511	0.000231471	15065.7	CSID4101216	Benzenesulfonamide, N-(2,6-dimethylphenyl)-4-(2-methanesulfonylaminoethoxy)-
10.41_456.0587m/z	456.059	10.4066	0.0357157	0.0118097	1537.66	CSID3495502	N-(4-{[(4-Methylphenyl)sulfonyl]amino}phenyl)-4-nitrobenzamide
12.77_553.1578m/z	553.158	12.7678	0.028087	0.00985233	3689.45	CSID3023942	[5-(Butylsulfanyl)-2-(4-methylphenyl)-1,3-oxazol-4-yl](triphenyl)phosphonium
17.11_196.1116m/z	196.112	17.1129	0.00135773	0.00102809	1429.94	CSID3011023	1-(4-Isopropylbenzyl)-2-(4-isopropylphenyl)-1H-benzimidazole
17.13_432.2427m/z	432.243	17.1301	0.00378441	0.00224547	4605.14	CSID3011023	1-(4-Isopropylbenzyl)-2-(4-isopropylphenyl)-1H-benzimidazole
13.30_158.5824m/z	158.582	13.2994	7.57285e-05	9.7275e-05	5027.16	CSID2832789	9-[5-(Diethylamino)-2-pentanyl]-3,9-dihydro-6H-purine-6-thione
1.27_596.1684m/z	596.168	1.26553	2.50855e-05	3.82675e-05	22369.6	CSID2345638	2,3,4,6-Tetra-O-acetyl-N-(1-naphthylcarbamothioyl)hexopyranosylamine
8.02_397.2805m/z	397.281	8.02252	0.000498964	0.000461711	997.915	CSID2206410	1,1'-(1,4-Diazepane-1,4-diyl)bis(2-ethyl-1-hexanone)
4.09_136.9913m/z	136.991	4.08933	0.0196785	0.00759844	151.536	CSID2006551	6-AMINO-5-NITROSO-2-THIOURACIL
10.27_175.5211m/z	175.521	10.2693	3.53268e-05	5.10037e-05	988.906	CSID1617405	Ethyl 4-methyl-2-{[(1H-1,2,4-triazol-3-ylsulfanyl)acetyl]amino}-1,3-thiazole-5-carboxylate
10.54_121.5277m/z	121.528	10.5381	0.000265657	0.000276522	2790.61	CSID1550572	[(5,7-Dimethyl[1,2,4]triazolo[1,5-a]pyrimidin-2-yl)sulfanyl]acetonitrile
10.41_415.0338m/z	415.034	10.4066	1.3519e-05	2.29132e-05	10598.4	CSID1469907	Methyl 4-{5-[(E)-(2-acetamido-4-oxo-1,3-thiazol-5(4H)-ylidene)methyl]-2-furyl}benzoate
10.64_415.0335m/z	415.034	10.641	0.000696261	0.000603979	22990.6	CSID1469907	Methyl 4-{5-[(E)-(2-acetamido-4-oxo-1,3-thiazol-5(4H)-ylidene)methyl]-2-furyl}benzoate
10.54_389.9952m/z	389.995	10.5381	0.0189936	0.00741484	457.712	CSID1459187	N-[(5E)-4-Oxo-5-(3-pyridinylmethylene)-4,5-dihydro-1,3-thiazol-2-yl]benzenesulfonamide
1.40_220.0577m/z	220.058	1.40267	0.00324803	0.00200739	1864.33	CSID1399158	Benzo[4,5]imidazo[2,1-b]thiazol-3-one, 2-(3-ethoxy-4-isobutoxybenzylidene)-
0.67_228.9999m/z	229	0.670983	0.000104262	0.000127507	302.717	CSID1267656	MFCD00804862
7.95_331.9742m/z	331.974	7.95395	0.000401491	0.000387388	18587.3	CSID1242963	2-thiophenesulfonamide, N-(2,4-dihydroxy-6-methyl-5-pyrimidinyl)-
16.09_262.9863m/z	262.986	16.0894	7.91886e-08	4.30811e-07	307.67	CSID1236915	5-(2-Furyl)-3-(2-thienyl)-1,2,4-oxadiazole
7.43_271.5519m/z	271.552	7.428	2.0033e-06	4.76223e-06	64692.2	CSID1079471	N-(9-Anthrylmethylene)-2-((2-(4-morpholinyl)-2-oxoethyl)thio)-1,3-benzothiazol-6-amine
10.32_323.0528m/z	323.053	10.3208	0.00211305	0.00144991	2059.66	CSID1051191	2-[(Z)-(3-Oxo-1-benzothien-2(3H)-ylidene)methyl]phenyl benzoate
11.41_176.0960m/z	176.096	11.407	0.00516147	0.00283459	1247.3	CSID1041678	Thiophene, 2,5-dimethyl-3,4-di[(1-piperidinyl)methyl]-
5.78_415.0559m/z	415.056	5.77578	9.70807e-10	2.9232e-08	1724.5	CSID950645	N-(1,3-Benzothiazol-2-yl)-2-(1,3-dimethyl-2,6-dioxo-1,2,3,6-tetrahydro-7H-purin-7-yl)acetamide
1.53_110.0130m/z	110.013	1.5342	0.00962256	0.00445947	2814.39	CSID799350	2-Phenyl-1,2-oxaphospholan-5-one 2-oxide
2.92_154.0212m/z	154.021	2.91752	0.0384837	0.0125024	1045	CSID790435	(2E)-4-{[5-(Ethoxycarbonyl)-4-methyl-1,3-thiazol-2-yl]amino}-4-oxo-2-butenoic acid
19.10_212.1402m/z	212.14	19.1023	1.76325e-08	1.68381e-07	249.218	CSID656626	Allyl[4,6-bis(dimethylamino)-1,3,5-triazin-2-yl]cyanamide
7.00_121.5176m/z	121.518	6.99918	0.000637692	0.000563856	1408.55	CSID627465	N,N,2,5-Tetramethyl-3-thiophenesulfonamide
10.30_174.0081m/z	174.008	10.3036	5.75787e-05	7.72568e-05	614.168	CSID618944	3-pyridin-4-yl[1,2,4]triazolo[3,4-b][1,3]benzothiazole-6,7-dicarbonitrile
14.12_799.3953m/z	799.395	14.1171	6.07299e-07	1.8725e-06	790.598	CSID552136	Tetraethyl 7,8,17,18-tetrahydroxy-2,7,12,17-tetramethyl-21H,23H-porphine-3,8,13,18-tetrapropionate
14.80_320.1994m/z	320.199	14.7974	0.00709608	0.00357399	794.208	CSID551953	7-Benzyl-1-(1,5-dimethylhexyl)-12a,14a-dimethyl-5-nitro-1,2,3,3a,3b,4,5,5a,6,7,12,12a,12b,13,14,14a-hexadecahydrocyclopenta[5,6]naphtho[2,1-b]carbazole
14.13_639.3889m/z	639.389	14.1342	0.0349283	0.0116161	1084.63	CSID551953	7-Benzyl-1-(1,5-dimethylhexyl)-12a,14a-dimethyl-5-nitro-1,2,3,3a,3b,4,5,5a,6,7,12,12a,12b,13,14,14a-hexadecahydrocyclopenta[5,6]naphtho[2,1-b]carbazole
17.93_549.1711m/z	549.171	17.9304	1.85456e-05	2.97863e-05	35244.4	CSID551940	3,3'-(4-Methoxy-1,3-phenylene)bis[3-(4-methoxyphenyl)-2-benzofuran-1(3H)-one]
9.82_584.2755m/z	584.276	9.82335	0.00371394	0.00221777	9628.35	CSID551745	Benzene, 1,1'-[[2,2-bis(3-methoxyphenyl)-3,3-dimethylcyclopropyl]ethenylidene]bis[3-methoxy-
0.80_282.0846m/z	282.085	0.802417	0.0017331	0.00124464	7076.37	CSID551730	Dimethyl 3,3'-{methylenebis[5-formyl-3-(2-methoxy-2-oxoethyl)-1H-pyrrole-2,4-diyl]}dipropanoate
15.08_473.2564m/z	473.256	15.0833	6.3183e-06	1.2221e-05	6357.74	CSID551684	N,N-Dihexyl-4,6-bis[(4-methylphenyl)sulfanyl]-1,3,5-triazin-2-amine
0.80_538.1430n	281.07	0.802417	2.86904e-05	4.28283e-05	23009.9	CSID551616	2'-[1-(4-Methoxyphenyl)-3-oxo-1,3-dihydro-2-benzofuran-1-yl]-3H-spiro[2-benzofuran-1,9'-xanthen]-3-one
13.16_555.1760m/z	555.176	13.1622	0.00126157	0.000970889	3132.91	CSID551602	2-([3-(1,5-Dimethyl-3-oxo-2-phenyl-2,3-dihydro-1H-pyrazol-4-yl)-4-oxo-3,4-dihydro-2-quinazolinyl]methyl)-1H-isoindole-1,3(2H)-dione
18.68_317.1813m/z	317.181	18.6793	0.00109801	0.000869551	14648.7	CSID551506	3,3-Bis(phenylsulfanyl)cholestane
7.89_281.0498m/z	281.05	7.88537	1.35322e-05	2.2924e-05	11193.8	CSID551274	6,17-Diacetoxy-11,12-epoxy-5,18-trinaphthylenedione
0.80_396.1832m/z	396.183	0.802417	0.0425705	0.0134814	1077.73	CSID550992	17-Methyl-3-[4-(2H-tetrazol-5-yl)phenoxy]-4,5-epoxymorphinan-6-ol
18.08_662.3037m/z	662.304	18.0791	0.0233583	0.008619	46369.2	CSID550953	3,5-Dinitrobenzyl 3-(formyloxy)-12-oxocholan-24-oate
2.51_589.1262m/z	589.126	2.50588	0.00118879	0.000925322	13576.1	CSID550764	o,o-Diphenyl triphenylphosphoranylideneamidothiophosphate
9.35_469.1756m/z	469.176	9.34895	0.0253981	0.0091465	725.966	CSID550607	4,4'-(1-{4-[2-(4-Hydroxyphenyl)-2-propanyl]phenyl}-1,1-ethanediyl)diphenol
10.36_547.2311m/z	547.231	10.3551	0.000115755	0.00013952	2605.4	CSID550521	N,N-Dimethyl-2-(4-[2-oxo-1,1-diphenyl-2-(1-pyrrolidinyl)ethyl]phenyl)-2-phenylacetamide
19.48_311.2014m/z	311.201	19.4797	0.0101434	0.00464419	6806.1	CSID550368	3,6,8,15-Tetrahydroxycholestan-24-yl 3-O-methylpentofuranoside
7.43_463.1241m/z	463.124	7.428	1.75718e-05	2.84135e-05	304187	CSID550360	8H-Dinaphtho[2,3-c:2',3'-h]phenothiazine
11.89_221.0773m/z	221.077	11.8873	3.7181e-05	5.3256e-05	631.461	CSID550298	9-Ethynyl-4,9a-dimethyl-3-oxo-1,2,3,6,6a,6b,7,8,9,9a,10,11,11a,11b-tetradecahydrocyclopenta[7,8]phenanthro[10,1-bc]thien-9-yl acetate
14.80_471.0551m/z	471.055	14.7974	0.0160698	0.00654845	1787.15	CSID550265	2,2'-{Sulfonylbis[(2-nitro-4,1-phenylene)imino]}diethanol
1.16_349.1230m/z	349.123	1.16255	0.00451692	0.00256708	3853.38	CSID549944	16,17-Dihydroquinoxalino[2',3':5,6]naphtho[2,1-a]phenazine
1.16_423.0883m/z	423.088	1.16255	0.0127053	0.00552086	1129.23	CSID549580	1,1'-Diacetoxy-6,6'-dimethyl-2,2'-binaphthyl-5,5',8,8'-tetrone
10.41_372.0032n	436.019	10.4066	0.000422029	0.000402672	8849.43	CSID549496	3,6-Diphenoxy-1,2,4,5,3,6-tetrazadiphosphinane 3,6-disulfide
15.07_539.2968m/z	539.297	15.0661	0.00876213	0.00416585	3768.55	CSID549337	Methyl 3-[(ethoxycarbonyl)oxy]-7,12-dihydroxycholan-24-oate
10.64_226.9935m/z	226.994	10.641	1.15804e-06	3.09207e-06	236.817	CSID549072	(2,4,5,7-Tetranitro-9H-fluoren-9-ylidene)malononitrile
8.04_401.0332m/z	401.033	8.03978	0.0137324	0.00583763	1829.54	CSID548823	2-Anilinoanthra[2,1-d][1,3]thiazole-6,11-dione
0.79_407.1994n	471.215	0.785283	0.00193081	0.00135235	2301.46	CSID548489	1-Acetyl-3,7-diphenyl-5-(p-dimethylaminophenyl)-1,2-diazepin
12.92_879.4060m/z	879.406	12.9221	1.14254e-07	5.47097e-07	540.605	CSID548344	Methyl N-(ethoxycarbonyl)valyl-N~6~-(ethoxycarbonyl)lysylvalyl-O-(ethoxycarbonyl)tyrosylprolinate
9.37_390.1222m/z	390.122	9.3661	0.0264563	0.00943106	1100.22	CSID548246	Pyrrole, 2-(2-naphthyl)-3,5-diphenyl-
3.60_367.1473m/z	367.147	3.5978	0.0121443	0.00533098	1924.3	CSID548085	13,16-Dioxaheptacyclo[16.9.2.2~8,11~.0~1,9~.0~2,7~.0~21,28~.0~22,27~]hentriaconta-2,4,6,8,10,18,20,22,24,26,28,30-dodecaene
15.29_232.1343m/z	232.134	15.2891	0.0325332	0.0110079	2123.71	CSID547640	Ethyne, bis(dicyclohexylphosphino)-
15.63_232.1348m/z	232.135	15.6322	0.00662811	0.00340663	3743.92	CSID547640	Ethyne, bis(dicyclohexylphosphino)-
17.04_326.2317m/z	326.232	17.0444	0.00143491	0.00107292	4824.07	CSID547139	Diethyl 12,21-dimethyl-13,20-dioxo-15,18-dioxa-12,21-diazadotriacontane-1,32-dioate
12.77_320.1682m/z	320.168	12.7678	0.000764064	0.00065014	915.781	CSID546928	3-Acetoxy-14,25-dihydroxy-6-oxocholest-7-en-22-yl benzoate
17.10_259.6062m/z	259.606	17.0958	0.0167373	0.0067497	1267.83	CSID545437	6-Methoxy-4-methyl-8-[1-methyl-4-phthalimidobutylamino]-5-phenoxyquinoline
3.78_209.0407m/z	209.041	3.78067	0.00713176	0.00358608	2278.46	CSID545256	1-Amino-3-(4-ethoxyphenyl)-3H-pyrido[2,1-b][1,3]benzothiazole-2,4-dicarbonitrile
13.76_673.3611m/z	673.361	13.7569	0.0190903	0.00743462	1769.94	CSID544999	4,4'-[1,4-Phenylenebis(methyleneoxy-4,1-phenylene-2,4,6-cycloheptatriene-4,1-diyl)]bis(N-ethylaniline)
1.23_649.1428m/z	649.143	1.23125	0.000733029	0.000630049	574.392	CSID544891	2,4-Bis(triphenylphosphoranylidene)-1,3-cyclobutanedione
15.74_588.4612m/z	588.461	15.735	0.0457561	0.0142373	659.617	CSID544759	N-[6-(4-Dodecyl-1-piperazinyl)hexyl]-6-methoxy-4-methyl-8-quinolinamine
19.78_318.1871m/z	318.187	19.7827	0.0133856	0.0057343	2095.47	CSID544636	2-Methyl-2-propanyl N-{3-acetamido-4-[4-methoxy-2,6-bis(2-methyl-2-propanyl)phenoxy]-4-oxobutyl}-N-acetylleucinate
10.61_216.0304m/z	216.03	10.6067	0.00263307	0.00171084	630.127	CSID544591	Ethyl 3-acetoxythieno(3,2-a)azulene-2,9-dicarboxylate
10.64_235.0487m/z	235.049	10.641	0.0404647	0.0129869	4781.99	CSID543815	(E,E)-N,N'-1,5-Naphthalenediylbis[1-(4-nitrophenyl)methanimine]
0.79_335.0847m/z	335.085	0.785283	1.4383e-08	1.53767e-07	945.947	CSID543475	Furazan-3-carbonitrile, 4-[(triphenylphosphoranylidene)amino]-
13.44_441.3224m/z	441.322	13.4367	0.00278493	0.00178532	812.356	CSID543210	N-(2-Phenylethyl)androst-2-en-17-amine
6.78_163.0047m/z	163.005	6.7762	0.0012344	0.000953256	195.886	CSID542435	O-Methyl O,O-diphenyl phosphorothioate
10.30_162.5011m/z	162.501	10.3036	1.71676e-05	2.79143e-05	2414.6	CSID542330	2,6-Dimethyl-3,5-bis(methylsulfonyl)-4(1H)-pyridinone
17.78_275.2650m/z	275.265	17.776	9.75987e-07	2.69147e-06	635.282	CSID540820	Bis(2-isopropyl-5-methylcyclohexyl)phosphine
19.45_299.1986m/z	299.199	19.4454	0.000961076	0.000782898	631.827	CSID540160	Methyl 3-(benzoyloxy)urs-12-en-28-oate
19.82_279.1752m/z	279.175	19.8171	4.7137e-05	6.5264e-05	1176	CSID538950	Methyl 7,12-diacetoxy-3-ethoxycholan-24-oate
0.76_565.0289m/z	565.029	0.7567	0.00186011	0.00131579	566.505	CSID538899	1-[(4-Nitrophenyl)sulfonyl]-4-{[(4-nitrophenyl)sulfonyl]oxy}proline
14.24_208.6079m/z	208.608	14.2371	4.92299e-05	6.77687e-05	2552.24	CSID538514	MFCD00231253
14.37_318.1594m/z	318.159	14.3686	0.00239654	0.0015915	386.408	CSID538238	N,N'-1,2-Ethanediylbis[2-(9-acridinylamino)-3-methylbutanamide]
7.50_493.1344m/z	493.134	7.49657	1.52274e-05	2.52958e-05	101207	CSID537592	2,4,6-Trinitro-1,3-benzenediol - 7-isopropyl-1-methylnaphthalene (1:1)
7.85_493.1348m/z	493.135	7.85108	3.41257e-05	4.95633e-05	295319	CSID537592	2,4,6-Trinitro-1,3-benzenediol - 7-isopropyl-1-methylnaphthalene (1:1)
15.08_667.2618m/z	667.262	15.0833	0.00823849	0.00399358	9326.33	CSID537434	Dimethyl 2-(2,3-O-isopropylidene-5-O-tritylpentofuranosyl)-1,2-oxazolidine-3,5-dicarboxylate
18.06_264.1673m/z	264.167	18.0619	0.00156335	0.00114639	4187.3	CSID537188	3-Heptyl-1,1,1-triphenyl-2-decanone
12.10_438.3569m/z	438.357	12.1047	0.00397636	0.00232982	4426.06	CSID536851	1-(2,3-Dimethoxypropoxy)-2-methoxyhexadecane
12.77_438.3570m/z	438.357	12.7678	1.55783e-07	6.81516e-07	5944.88	CSID536851	1-(2,3-Dimethoxypropoxy)-2-methoxyhexadecane
10.61_479.0449m/z	479.045	10.6067	0.000693863	0.000602525	356.271	CSID536700	4-(Diethylsulfamoyl)-N-(6-nitro-1,3-benzothiazol-2-yl)benzamide
15.72_527.3306m/z	527.331	15.7179	0.00187094	0.00132038	8182.8	CSID536659	Ergostane-3,6,8,15,16,26-hexol
9.82_332.1270m/z	332.127	9.82335	0.00188154	0.0013259	3190.37	CSID536258	N,N'-Bis(2-methyl-9,10-dioxo-9,10-dihydro-1-anthracenyl)decanediamide
1.53_316.9878m/z	316.988	1.5342	0.000263201	0.000274424	3002.38	CSID536139	4-Methyl-5-nitro[1,2,5]thiadiazolo[3,4-e][2,1,3]benzothiadiazole
14.01_208.6083m/z	208.608	14.0141	0.00719191	0.00360656	5508.46	CSID536038	3,3'-[1-(4-Pyridinyl)-1,2-ethanediyl]bis(2-ethyl-1H-indole)
10.74_201.1236m/z	201.124	10.7439	0.000733718	0.000630417	738.885	CSID535977	N,N'-Diisopropyl[1,2,5]oxadiazolo[3,4-b]pyrazine-5,6-diamine
17.93_198.1272m/z	198.127	17.9304	3.37543e-06	7.32232e-06	38202.5	CSID535800	Benzene, 1,2-bis(2,5-dimethylphenylaminomethyl)-3,6-dimethyl-
0.80_351.1866m/z	351.187	0.802417	5.51471e-05	7.44125e-05	183.683	CSID535350	13-(5-Amino-3-oxapentyl)-1,4,7,10-tetraoxa-13-azacyclopentadecane
18.73_423.2179n	388.204	18.7308	0.00525988	0.0028709	46947.1	CSID534817	4'-Cyano-4-biphenylyl 4-(4-propylcyclohexyl)benzoate
4.40_251.0593m/z	251.059	4.398	5.47492e-07	1.71983e-06	2708.88	CSID534570	N,N'-1,2-Ethanediylbis[N-(2-hydroxyethyl)-4-methylbenzenesulfonamide]
13.86_375.2096m/z	375.21	13.8598	0.0249239	0.00902046	8703.79	CSID533628	Tetrazole, 1-(4-ethylphenyl)-5-(1,3-diphenyl-2-imidazolidinylmethyl)-
7.41_393.3104m/z	393.31	7.41087	0.0274367	0.00968755	980.825	CSID531747	3,3'-Dinonyl-2,2'-bithiazolidine
16.40_750.2569m/z	750.257	16.3983	0.000171973	0.000193532	459.991	CSID531486	{2-[(E)-(8-{[2-(2-Aminobenzoyl)phenyl]amino}-6H-quinolino[2,3,4-kl]acridin-6-ylidene)amino]phenyl}(2-aminophenyl)methanone
19.03_601.3278m/z	601.328	19.0337	0.0287669	0.0100302	63100.8	CSID531358	19-Hydroxycholest-5-en-3-yl 4-methylbenzenesulfonate
10.30_353.0814n	199.53	10.3036	0.00023449	0.000249758	10763.7	CSID529115	3-Nitrobenzyl diphenylphosphinate
13.15_280.1427m/z	280.143	13.145	0.0236299	0.00868568	1418.06	CSID528999	N,N'-Di[2-[6-methoxy-4-methyl-8-quinolyl-amino]ethyl]piperazine
18.08_578.3202m/z	578.32	18.0791	0.000552037	0.000500656	136236	CSID528999	N,N'-Di[2-[6-methoxy-4-methyl-8-quinolyl-amino]ethyl]piperazine
7.73_400.1676n	223.073	7.73098	0.0145098	0.00607421	9485.5	CSID528679	2-(1,3-Dioxo-2,3-dihydro-1H-inden-2-yl)-4-isopropyl-3,3-dimethylspiro[cyclobutane-1,2'-indene]-1',3'-dione
2.35_389.0386m/z	389.039	2.35152	2.53393e-05	3.85731e-05	10513.4	CSID528030	3-[5-(2-pyridyl)-2-thienyl]prop-2-ynyl thiophene-2-carboxylate
2.81_351.0909m/z	351.091	2.81455	6.36571e-05	8.39964e-05	714.697	CSID527267	3,5,7-Trinitro-1-adamantanol
7.78_595.1639m/z	595.164	7.7824	2.02333e-08	1.85278e-07	9436.4	CSID526656	2-[4-Acetoxy-5-(3-acetyl-7,8-dimethoxy-3,3a,4,9b-tetrahydrochromeno[3,4-c]pyrazol-1-yl)-2,3-dihydro-1-benzofuran-2-yl]-2-propen-1-yl acetate
2.92_593.1032m/z	593.103	2.91752	0.00286071	0.00182435	2700.07	CSID526412	9,10-Dihydroanthracene-9,10-diylbis(methylene) bis(4-methylbenzenesulfonate)
11.68_355.2468m/z	355.247	11.6815	0.0378029	0.0123376	6766.33	CSID525645	1-(Dimethylamino)-2-{3-[(dimethylamino)methyl]-1-methyl-2,3-dihydro-1H-indol-2-yl}-2-propanol
10.30_203.5269m/z	203.527	10.3036	0.00016842	0.000190561	10551.6	CSID524251	4-Methyl-2-nitro-N-(2-oxo-1,2-dihydrobenzo[cd]indol-6-yl)benzenesulfonamide
2.51_272.0647m/z	272.065	2.50588	0.00219104	0.00148834	40791.2	CSID524135	2-(2-[(Triphenylphosphoranylidene)amino]phenyl)-4H-3,1-benzoxazin-4-one
1.93_272.0647m/z	272.065	1.9286	0.000628105	0.000556852	59643.1	CSID524135	2-(2-[(Triphenylphosphoranylidene)amino]phenyl)-4H-3,1-benzoxazin-4-one
12.28_504.1977m/z	504.198	12.2761	0.0147423	0.00614537	729.607	CSID523737	N-(3-{4,5-Dimethoxy-2-[3-(3,4,5-trimethoxyphenyl)propanoyl]phenyl}propyl)acetamide
0.80_439.1548m/z	439.155	0.802417	4.20259e-05	5.92676e-05	505.02	CSID522022	1,4,5-Tri-O-acetyl-3-O-(2-methoxyethyl)-2,6-di-O-methylhexitol
11.85_218.0463m/z	218.046	11.853	0.000522251	0.000478622	1593.3	CSID521701	Dimethyl N,N'-bis(ethoxycarbonyl)cystinate
10.59_440.0702m/z	440.07	10.5896	0.0426796	0.0135033	1713.77	CSID521384	2-{[(2-Oxo-2H-chromen-3-yl)carbonyl]amino}ethyl 2-acetoxybenzoate
16.07_108.9949m/z	108.995	16.0723	5.77337e-08	3.51485e-07	360.645	CSID520755	Methyl(phenyl)phosphinothioic O-acid
7.17_325.0572m/z	325.057	7.17062	0.00539851	0.00292584	16920.1	CSID520255	3,4-Bis(1-dimethylaminonaphthalene-5-sulfonyloxy)benzaldehyde
10.52_639.1700m/z	639.17	10.5209	0.00012799	0.000151966	626.831	CSID520235	4-(([5-(Dimethylamino)-1-naphthyl]sulfonyl)amino)phenyl 5-(dimethylamino)-1-naphthalenesulfonate
10.15_639.1705m/z	639.17	10.1492	0.00330792	0.00203425	10523.3	CSID520235	4-(([5-(Dimethylamino)-1-naphthyl]sulfonyl)amino)phenyl 5-(dimethylamino)-1-naphthalenesulfonate
9.67_639.1713m/z	639.171	9.67478	0.00940859	0.00438098	2677.3	CSID520235	4-(([5-(Dimethylamino)-1-naphthyl]sulfonyl)amino)phenyl 5-(dimethylamino)-1-naphthalenesulfonate
14.13_556.1555m/z	556.155	14.1342	2.58226e-05	3.91595e-05	2853.67	CSID519854	5-Nitro-1-(2,3,4,6-tetra-O-acetylhexopyranosyl)-1H-indole
13.13_533.1335m/z	533.134	13.1279	0.000422227	0.000402746	2859.87	CSID519844	N-Acetyl-2,3,4,6-tetra-O-acetyl-N-[2-methyl-5-(methylsulfanyl)[1,3]oxazolo[5,4-d]pyrimidin-7-yl]hexopyranosylamine
16.70_598.3425m/z	598.342	16.7013	0.00571848	0.00305613	43912.2	CSID519360	1,4-Bis[2-(benzhydryloxy)ethyl]-2,5-dimethylpiperazine
0.76_364.1198m/z	364.12	0.7567	7.46695e-07	2.19499e-06	8020.45	CSID517894	3-{2,4-Dimethyl-6-[(methylsulfonyl)oxy]phenyl}-3-methylbutanoic acid
17.08_247.1532m/z	247.153	17.0786	3.5845e-05	5.16627e-05	3512.08	CSID515873	Methyl N-decanoylglycylglycylleucylglycinate
15.74_247.1532m/z	247.153	15.735	2.43017e-07	9.32539e-07	2889.5	CSID515873	Methyl N-decanoylglycylglycylleucylglycinate
16.70_247.1531m/z	247.153	16.7013	0.00454768	0.00258062	3005.69	CSID515873	Methyl N-decanoylglycylglycylleucylglycinate
10.59_204.5234m/z	204.523	10.5896	0.000429588	0.000408676	1334.98	CSID515729	1-(2-Naphthyl)-2-[(6-nitro-1H-benzimidazol-2-yl)sulfanyl]ethanone
0.80_390.0806m/z	390.081	0.802417	3.07803e-07	1.1074e-06	372.612	CSID515371	2-[7-Acetoxy-2-(4-acetoxy-3-methoxyphenyl)-3-(acetoxymethyl)-2,3-dihydro-1-benzofuran-5-yl]-4-oxo-3,4-dihydro-2H-chromene-3,5,7-triyl triacetate
0.84_290.0768m/z	290.077	0.836717	0.000503194	0.000464212	54933	CSID514758	Bis(3,4-dimethoxybenzyl) 2,3-diacetoxysuccinate
15.95_297.1810m/z	297.181	15.9523	0.0263864	0.00941114	2755.08	CSID514458	Ornithine, N2-[N2-acetyl-N2,N5-dimethyl-N5-(4,6-dimethyl-2-pyrimidinyl)ornithyl]-N2,N5-dimethyl-N5-(4,6-dimethyl-2-pyrimidinyl)-, methyl ester
15.05_297.1790m/z	297.179	15.0489	3.88349e-05	5.52571e-05	1275.69	CSID514458	Ornithine, N2-[N2-acetyl-N2,N5-dimethyl-N5-(4,6-dimethyl-2-pyrimidinyl)ornithyl]-N2,N5-dimethyl-N5-(4,6-dimethyl-2-pyrimidinyl)-, methyl ester
10.32_594.1094n	320.044	10.3208	6.27425e-05	8.29862e-05	39068.7	CSID514220	1-O-Acetyl-4-O-benzoyl-2,3-bis-O-(4-nitrobenzoyl)pentopyranose
13.04_158.5815m/z	158.581	13.0422	0.00335353	0.00205476	1909.5	CSID513220	2-(1,3-Dimethyl-2-oxido-1,3,2-diazaphosphinan-2-yl)-1-methyl-1,2,3,4-tetrahydroisoquinoline
15.08_599.2714m/z	599.271	15.0833	1.59223e-07	6.93428e-07	1698.83	CSID512146	Methyl N-(ethoxycarbonyl)valyl-O-(ethoxycarbonyl)tyrosylprolinate
8.58_189.0966m/z	189.097	8.58277	0.0385088	0.0125082	1444.54	CSID511401	2,2'-Sulfinylbis(N,N-dipropylacetamide)
3.67_398.1905m/z	398.19	3.66637	3.15227e-08	2.39453e-07	3282.82	CSID511184	1H-purine-2,6-dione, 3,7-dihydro-7-[2-hydroxy-3-[(2E)-2-piperidinylideneamino]propyl]-1,3-dimethyl-
4.60_398.1913m/z	398.191	4.5982	8.01011e-07	2.32198e-06	1352.1	CSID511184	1H-purine-2,6-dione, 3,7-dihydro-7-[2-hydroxy-3-[(2E)-2-piperidinylideneamino]propyl]-1,3-dimethyl-
4.36_398.1910m/z	398.191	4.36372	3.00353e-05	4.46167e-05	1566.95	CSID511184	1H-purine-2,6-dione, 3,7-dihydro-7-[2-hydroxy-3-[(2E)-2-piperidinylideneamino]propyl]-1,3-dimethyl-
3.95_398.1896m/z	398.19	3.95208	5.01114e-07	1.59633e-06	1863.09	CSID511184	1H-purine-2,6-dione, 3,7-dihydro-7-[2-hydroxy-3-[(2E)-2-piperidinylideneamino]propyl]-1,3-dimethyl-
19.03_272.1840m/z	272.184	19.0337	0.0236716	0.00869623	5127.74	CSID511102	2-(Octanoyloxy)-1,3-propanediyl dinonanoate
12.24_190.1053m/z	190.105	12.2418	0.0150595	0.00624412	1537.18	CSID508461	N-(Adamantan-1-yl)-2-sulfanylacetamide
16.56_246.1477m/z	246.148	16.564	8.86528e-07	2.50345e-06	226.293	CSID507732	N,N'-[1,6-Hexanediylbis(oxy-4,1-phenylene-3,1-propanediyl)]diacetamide
10.10_177.0543m/z	177.054	10.0978	5.67939e-10	2.15817e-08	527.392	CSID504686	Dimethyl (3-oxo-1-cyclopenten-1-yl)malonate
18.83_593.2822m/z	593.282	18.8279	0.000428596	0.000408122	10325.7	CSID504235	12-Acetoxy-3,8,14,17-tetrahydroxypregn-5-en-20-yl nicotinate
16.89_203.6165m/z	203.616	16.89	0.000361444	0.000356571	3789.28	CSID503021	Methanimidamide, N,N'-bis(2,4-dimethylphenyl)-N-[[(2,4-dimethylphenyl)imino]methyl]-
11.97_444.0598m/z	444.06	11.9731	0.00200849	0.00139506	15012.9	CSID502202	Ethyl 6-({2-[(4-acetylphenyl)amino]-2-oxoethyl}sulfanyl)-5-cyano-2-oxo-1,2-dihydro-3-pyridinecarboxylate
8.63_653.1735m/z	653.174	8.6342	0.000930939	0.000764121	911.002	CSID501663	2-O-Benzoyl-1,3,5-tris-O-(4-methylbenzoyl)pentofuranose
14.32_295.1681m/z	295.168	14.3171	0.00658223	0.00338982	255.797	CSID501336	N''',N'''''''-(3,3'-Dimethoxy-4,4'-biphenyldiyl)bis[N,N,N',N',N',N'-hexamethyl(phosphorimidic triamide)]
7.94_227.9807m/z	227.981	7.9368	0.000497774	0.000460992	39909.3	CSID499906	N-2,1,3-benzothiadiazol-4-yl-1,2,5-thiadiazole-3-carboxamide
0.76_413.0828m/z	413.083	0.7567	0.000642161	0.000567057	713.615	CSID499882	Tetramethyl 6-oxotricyclo[5.2.0.0~2,5~]nonane-3,4,8,9-tetracarboxylate
14.80_203.1786m/z	203.179	14.7974	0.00550073	0.00296967	1040.93	CSID499360	2-Decyl-1,3-cyclopentanedione
14.99_203.1786m/z	203.179	14.9861	0.000958542	0.000781689	581.532	CSID499360	2-Decyl-1,3-cyclopentanedione
11.97_353.0831n	398.054	11.9731	0.00351618	0.00212837	7346.77	CSID499320	N-[2-(4-Methylphenyl)-3-oxo-6-(2-thienylcarbonyl)-2,3-dihydro-4-pyridazinyl]acetamide
19.83_272.1851m/z	272.185	19.8342	1.60479e-05	2.64484e-05	1927.93	CSID499037	7,7'-Methylenebis(1,7-diazabicyclo[2.2.1]heptane)
17.48_147.1162m/z	147.116	17.4845	0.000594141	0.000532247	920.549	CSID498902	2-Butyl-2-methyl-1,3-cyclohexanedione
7.94_161.1177m/z	161.118	7.9368	0.000647408	0.000570464	459.798	CSID498400	3-Methyl-1-(2-methyl-2-propanyl)-1H-pyrazole-5-carbohydrazide
9.62_683.2907m/z	683.291	9.62335	0.000299298	0.000304613	633.461	CSID497921	Benzyl (2-{[2-({[4-(2,6-dioxo-1,3-dipropyl-2,3,6,7-tetrahydro-1H-purin-8-yl)phenoxy]acetyl}amino)ethyl]amino}-2-oxoethyl)carbamate
10.41_226.0439m/z	226.044	10.4066	4.97083e-06	1.00875e-05	11287.6	CSID497079	N-[4-({1-[2-(2-Pyridinyl)ethyl]-1H-benzimidazol-5-yl}sulfonyl)phenyl]formamide
17.33_272.1534m/z	272.153	17.3301	0.0183367	0.00722897	661.662	CSID496824	Tris(2-tert-butyl-4-methylphenyl) phosphite
17.50_272.1523m/z	272.152	17.5016	0.0170325	0.00683904	541.017	CSID496824	Tris(2-tert-butyl-4-methylphenyl) phosphite
16.19_288.1712m/z	288.171	16.1924	0.00836166	0.0040334	1605.26	CSID496635	3,14,25-Trihydroxy-6-oxocholest-7-en-22-yl benzoate
13.09_189.1027m/z	189.103	13.0936	0.025864	0.00927629	1483.75	CSID496483	6-(Tritylamino)hexanenitrile
12.62_189.1033m/z	189.103	12.6192	0.00308694	0.00192852	8372.35	CSID496483	6-(Tritylamino)hexanenitrile
1.27_264.0682m/z	264.068	1.26553	0.0128071	0.00555698	3315.93	CSID496470	2-[2-(Benzoyloxy)-1-methoxyethyl]-5-oxotetrahydrofuran-3,4-diyl dibenzoate
9.87_235.0633m/z	235.063	9.87478	0.000197273	0.000216821	10872.5	CSID496381	Dimethyl (3-carbamoyl-2-phenyl-2-aziridinyl)phosphonate
17.08_324.1817m/z	324.182	17.0786	0.00219132	0.00148834	1921.38	CSID496251	2,6-Dihydroxy-2-(3a-hydroxy-8,8,10a,12a-tetramethyl-5-oxo-2,3,3a,5,5a,6,6a,9a,10,10a,10b,11,12,12a-tetradecahydro-1H-cyclopenta[7,8]phenanthro[2,3-d][1,3]dioxol-1-yl)-6-methyl-3-heptanyl benzoate
7.50_266.0436m/z	266.044	7.49657	0.000162218	0.000185109	9548.4	CSID496099	1-{2,3-O-Benzylidene-5-O-[(4-methylphenyl)sulfonyl]pentofuranosyl}-2,4(1H,3H)-pyrimidinedione
7.85_266.0436m/z	266.044	7.85108	0.00197254	0.00137552	22282.1	CSID496099	1-{2,3-O-Benzylidene-5-O-[(4-methylphenyl)sulfonyl]pentofuranosyl}-2,4(1H,3H)-pyrimidinedione
18.56_479.1328m/z	479.133	18.5593	0.00759031	0.00375897	35252.4	CSID495652	2-(Benzoylamino)-N-(2-benzoyl-4-methylphenyl)benzamide
2.75_504.1942m/z	504.194	2.74598	0.000308613	0.00031191	2739.38	CSID495644	9,10-Ethenoanthracene, 9,10-dihydro-9,10-dimethyl-11,12-dibenzoyl-
3.63_246.0552m/z	246.055	3.63208	0.0145393	0.00608276	1955.46	CSID495635	1-[3-O-Benzoyl-5-O-(4-oxopentanoyl)pentofuranosyl]-2,4(1H,3H)-pyrimidinedione
10.59_192.5172m/z	192.517	10.5896	0.00139779	0.00105057	639.511	CSID495587	S-[3-(1,3-Dioxo-1,3-dihydro-2H-isoindol-2-yl)-2-oxopropyl] benzenecarbothioate
0.79_366.1481m/z	366.148	0.785283	0.00218491	0.00148549	3076.69	CSID495283	3-(Benzylamino)-1-butene-2,4-diyl dibenzoate
15.08_322.1471m/z	322.147	15.0833	1.17245e-05	2.02727e-05	1110.21	CSID494892	3,12,20-Triacetoxy-14-hydroxypregnan-11-yl benzoate
3.63_596.2658m/z	596.266	3.63208	2.23681e-09	4.96009e-08	86444.5	CSID494080	4,4'-Bis(2,2-dimethyl-1,3-dioxolan-4-yl)-2,2,2',2'-tetramethyloctahydro-6,6'-spirobi[[1,3]dioxolo[4,5-e][1,3]dioxepine]
4.63_210.9954m/z	210.995	4.63248	0.0112653	0.00503621	371.377	CSID493759	4-[(3-Nitro-2-thienyl)oxy]benzonitrile
17.93_379.2812m/z	379.281	17.9304	0.00136538	0.00103153	12099.8	CSID493747	N,N'-1,2-Ethanediylbis(2,2,6,6-tetramethyl-4-piperidinimine)
1.08_689.2096m/z	689.21	1.07683	0.00155247	0.00114091	7271.55	CSID493074	1-{3-O-[Bis(4-methoxyphenyl)(phenyl)methyl]-5-O-(4-oxopentanoyl)pentofuranosyl}-2,4(1H,3H)-pyrimidinedione
8.04_420.0107m/z	420.011	8.03978	0.000263459	0.000274491	1834.66	CSID492959	6-[4-Amino-6-(methylsulfanyl)-1H-pyrazolo[3,4-d]pyrimidin-1-yl]tetrahydro-4H-furo[3,2-d][1,3,2]dioxaphosphinine-2,7-diol 2-oxide
9.64_442.0445m/z	442.045	9.64048	0.0385947	0.0125214	348.58	CSID490901	2-{[(2-Nitrophenyl)sulfonyl]amino}-N-phenylbenzamide
15.51_128.0619m/z	128.062	15.5121	0.0151565	0.00627219	166.357	CSID490496	2-(Diethylphosphoryl)acetamide
14.13_262.1324m/z	262.132	14.1342	0.043912	0.0138161	6665.03	CSID490391	2,7-Dibenzyl-1,8-diphenyl-2,7-octanediol
13.74_262.1335m/z	262.134	13.7397	0.0223421	0.00834821	3048.72	CSID490391	2,7-Dibenzyl-1,8-diphenyl-2,7-octanediol
15.13_262.1326m/z	262.133	15.1348	0.00499308	0.0027662	5532.81	CSID490391	2,7-Dibenzyl-1,8-diphenyl-2,7-octanediol
1.35_221.0478m/z	221.048	1.35125	0.000717817	0.000619303	9567.1	CSID490368	[5-Benzyl-1,4-dimethyl-2,5-bis(methylsulfanyl)-3,6-dioxo-2-piperazinyl]methyl acetate
3.72_578.2537m/z	578.254	3.7178	9.17987e-09	1.1406e-07	966.222	CSID490332	N,N,N',N'-Tetrabenzyl-1H-imidazole-4,5-dicarboxamide
4.04_578.2550m/z	578.255	4.0379	1.00694e-08	1.22383e-07	1019.07	CSID490332	N,N,N',N'-Tetrabenzyl-1H-imidazole-4,5-dicarboxamide
6.75_498.2529m/z	498.253	6.74762	7.00221e-08	3.95332e-07	946.711	CSID489992	1,3-Dibenzyl-2-[3-(benzyloxy)phenyl]imidazolidine
15.63_181.1065m/z	181.107	15.6322	0.000134364	0.000158353	14070.8	CSID489688	Phosphine, benzylmenthylphenyl-
15.13_181.1059m/z	181.106	15.1348	2.96994e-05	4.4157e-05	24808.1	CSID489688	Phosphine, benzylmenthylphenyl-
17.10_547.1498m/z	547.15	17.0958	0.00179775	0.0012828	16292	CSID489674	1,2-Bis[2-phenyl-1-(phenylsulfanyl)ethyl]benzene
14.19_491.3706m/z	491.371	14.1857	0.0484183	0.0148182	707.054	CSID489598	1-(1-Benzyl-1H-1,2,4-triazol-5-yl)-1-octadecanol
7.82_367.0854m/z	367.085	7.8168	0.00621064	0.00325224	8320.21	CSID489505	Dibenzyl N,N'-bis[(benzyloxy)carbonyl]cystinate
8.14_468.0285m/z	468.028	8.14263	6.74833e-05	8.83821e-05	2594.5	CSID489336	N-{4-[(3,5-Dioxo-1-piperazinyl)sulfonyl]phenyl}-4-methylbenzenesulfonamide
14.13_222.1313m/z	222.131	14.1342	0.00236442	0.00157732	4056.98	CSID488646	3-Oxoandrost-4-en-17-yl 3-phenylpropanoate
10.05_814.3326m/z	814.333	10.0463	6.26193e-07	1.90962e-06	330.89	CSID488637	2,5-Di-O-benzoyl-1,3,4,6-tetra-O-benzylhexitol
2.85_469.0849m/z	469.085	2.84883	0.0266477	0.00947682	8100.17	CSID487707	1,3-Bis{2-[(4-methylphenyl)sulfonyl]ethyl}urea
10.22_613.1588m/z	613.159	10.2179	0.000944424	0.000772534	1289.3	CSID487649	Methyl 3,4,6-tri-O-acetyl-2-({N-[(benzyloxy)carbonyl]-alpha-aspartyl}amino)-2-deoxyhexopyranoside
11.96_209.0103m/z	209.01	11.956	0.0114638	0.00509881	563.03	CSID487549	(2,4-Dinitrobenzylidene)malononitrile
12.77_340.2565m/z	340.257	12.7678	0.000411077	0.000394021	24671.6	CSID486705	3,3'-Oxybis[1-(diethylamino)-2-propanol]
9.06_357.2632m/z	357.263	9.05732	0.0272226	0.00963232	3286.77	CSID486486	2-Amino-4-methoxy-N-[4-diethylamino-1-methylbutyl]benzylamine
10.27_355.0141m/z	355.014	10.2693	0.0318591	0.0108347	925.054	CSID485837	(5-Oxotetrahydro-2-furanyl)methyl 3,5-dinitrobenzoate
19.56_297.1823m/z	297.182	19.5597	0.0174993	0.00697321	9849.16	CSID485802	N,N'-Di[4-[6-methoxy-4-methyl-8-quinolylamino]butyl]piperazine
14.75_297.1829m/z	297.183	14.7459	0.0442469	0.0138984	990.19	CSID485802	N,N'-Di[4-[6-methoxy-4-methyl-8-quinolylamino]butyl]piperazine
18.58_285.2173m/z	285.217	18.5765	0.0156283	0.00641889	528.774	CSID485073	2,2'-[(2,2-Dimethyl-1,3-propanediyl)bis(oxy)]bis(N,N-dicyclohexylacetamide)
17.50_717.2391m/z	717.239	17.5016	1.96903e-06	4.70075e-06	336.473	CSID483830	Benzyl 5-({5-[(benzyloxy)carbonyl]-4-(2-methoxy-2-oxoethyl)-3-(3-methoxy-3-oxopropyl)-1H-pyrrol-2-yl}methyl)-3-(3-methoxy-3-oxopropyl)-4-methyl-1H-pyrrole-2-carboxylate
5.71_465.0660m/z	465.066	5.7072	4.48149e-06	9.29771e-06	22289.3	CSID482955	MFCD00225449
7.54_221.0177m/z	221.018	7.5423	8.4684e-05	0.000107172	2264.08	CSID482279	N-(1,3-Dioxo-1,3-dihydro-2H-isoindol-2-yl)-1,3-dioxo-2-(1,3-thiazol-2-yl)-5-isoindolinecarboxamide
18.01_203.1785m/z	203.178	18.0104	0.000483919	0.000450785	1941.4	CSID481824	Methyl 13-tetradecynoate
0.80_195.0118m/z	195.012	0.802417	4.91878e-06	1.00113e-05	205.756	CSID480356	3-[1,3]Dioxolan-2-yl-6-nitro-4-phenylsulfanyl-benzo[d]isoxazole
10.32_428.1067n	237.043	10.3208	0.00324371	0.00200509	3252.15	CSID480189	Diethyl 2,5-bis[(dimethylcarbamoyl)sulfanyl]terephthalate
19.00_225.1576m/z	225.158	18.9994	0.000231299	0.000246832	2108	CSID480017	N~1~,N~1~'-1,8-Octanediylbis(N~3~,N~3~-diethylmalonamide)
10.30_260.0451m/z	260.045	10.3036	0.000999318	0.000808533	2447.25	CSID479504	2-Hydroxy-4-[2-(4-hydroxybutyl)-1,3-dithian-2-yl]butyl 3,5-dinitrobenzoate
1.28_279.0380m/z	279.038	1.28268	6.81175e-05	8.91081e-05	9165.33	CSID478279	5,5,5',5'-Tetramethyl-2,2'-bi-1,3,2-dioxaphosphinane 2-oxide 2'-sulfide
8.23_121.5262m/z	121.526	8.22835	0.0266348	0.00947446	1137.44	CSID478053	3-(1,1-Dioxidotetrahydro-2H-thiopyran-4-yl)-1,3-oxazolidin-2-one
17.79_149.1322m/z	149.132	17.7932	0.0209014	0.00796091	1048.47	CSID477779	5-Hexen-1-yl valerate
17.04_163.1477m/z	163.148	17.0444	4.53852e-07	1.47612e-06	2169.63	CSID477774	5-Hexenyl hexanoate
18.66_229.1399m/z	229.14	18.6622	2.96626e-06	6.53111e-06	169.444	CSID476290	1,1-Bis(1-aziridinyl)-N,N,N',N'-tetramethylmethanediamine
18.73_363.3352m/z	363.335	18.7308	0.000296132	0.000302312	10989	CSID475707	N,N'-Diheptyl-N,N'-dimethyl-2-propoxysuccinamide
7.94_238.0501m/z	238.05	7.9368	0.000266662	0.000277395	7851.75	CSID475683	Methyl 3-(butoxymethyl)-7-(1,3-dioxo-1,3-dihydro-2H-isoindol-2-yl)-8-oxo-5-thia-1-azabicyclo[4.2.0]oct-2-ene-2-carboxylate
17.04_182.1126m/z	182.113	17.0444	0.00150376	0.00111517	496.182	CSID475372	Benzyl(tert-butyl)(2-isopropyl-5-methylcyclohexyl)phosphine
4.84_360.1814m/z	360.181	4.83828	0.0463733	0.0143758	715.544	CSID475035	1-S-Heptyl-1-thiohexitol
19.27_316.2084m/z	316.208	19.2739	0.0275605	0.00972304	1060.4	CSID474770	2-tert-Butyl-4,6-bis(3,5-di-tert-butyl-4-hydroxybenzyl)phenol
18.13_205.1946m/z	205.195	18.1305	1.04682e-06	2.85386e-06	1063	CSID474647	tert-Butyl 10-undecenoate
13.88_242.1530m/z	242.153	13.877	0.0221905	0.00831385	305.429	CSID473953	1-[4-Cyclohexylbutyl]-2-[3-cyclohexylpropyl]naphth[1,2-d]imidazole-4,5-dione
10.30_385.0233m/z	385.023	10.3036	0.00258312	0.0016856	36084	CSID473905	3-[3-(2-Oxo-1,3-benzothiazol-3(2H)-yl)propanoyl]-1,3-benzoxazol-2(3H)-one
7.43_340.0516n	385.023	7.428	0.000860098	0.000717071	26873	CSID473905	3-[3-(2-Oxo-1,3-benzothiazol-3(2H)-yl)propanoyl]-1,3-benzoxazol-2(3H)-one
18.11_159.1166m/z	159.117	18.1134	0.0239103	0.00876177	1050.18	CSID473353	Spiro[5.6]dodecane-7,12-dione
16.07_459.0610m/z	459.061	16.0723	0.00305768	0.0019174	1134.81	CSID471516	7,7'-Dinitro-9,9'-spirobi[fluorene]-2,2'-dicarboxylic acid
8.63_346.0660m/z	346.066	8.6342	0.0387257	0.0125457	986.113	CSID471477	triphlorethol-A-heptacetate
5.57_332.0655m/z	332.065	5.56993	0.000638756	0.000564647	1437.15	CSID471475	6,11,12,17-Tetraacetoxy-5,18-trinaphthylenedione
16.99_748.2712m/z	748.271	16.9928	4.19486e-11	5.24393e-09	17178.6	CSID470981	1,5,9-Trimethyl-11,14,15,16-tetraoxatetracyclo[10.3.1.0~4,13~.0~8,13~]hexadec-10-yl 2-(3,6-diacetoxy-9H-xanthen-9-yl)benzoate
18.42_748.2712m/z	748.271	18.4221	0.000708681	0.000613003	67253.6	CSID470981	1,5,9-Trimethyl-11,14,15,16-tetraoxatetracyclo[10.3.1.0~4,13~.0~8,13~]hexadec-10-yl 2-(3,6-diacetoxy-9H-xanthen-9-yl)benzoate
14.47_222.1290m/z	222.129	14.4715	0.00070709	0.000611785	903.931	CSID470798	Diethyl ({[6-(decyloxy)-3-pyridinyl]amino}methylene)malonate
18.70_305.2409m/z	305.241	18.6965	0.00231422	0.00155163	2931.87	CSID470322	1(4H)-Naphthalenone, 2-tetradecylamino-4-tetradecylimino-
17.13_545.1386m/z	545.139	17.1301	0.00359031	0.00216021	10639.6	CSID470270	4-Biphenylyl 2,3,4,6-tetra-O-acetylhexopyranoside
17.54_287.1686m/z	287.169	17.5359	0.0154237	0.00635635	1837.03	CSID470110	28-Acetyl-26-nitrosospirosolan-3-yl acetate
10.59_381.0284n	445.044	10.5896	0.000441557	0.000418253	13619.6	CSID470102	4-Acetamido-3-nitrophenyl 4-nitrobenzenesulfonate
8.14_445.0441m/z	445.044	8.14263	0.00555581	0.00299312	17529.2	CSID470102	4-Acetamido-3-nitrophenyl 4-nitrobenzenesulfonate
7.89_381.0282n	445.044	7.88537	0.000599367	0.000535923	13863.4	CSID470102	4-Acetamido-3-nitrophenyl 4-nitrobenzenesulfonate
15.08_268.6700m/z	268.67	15.0833	0.00521303	0.00285399	1398.14	CSID469444	28-Acetyl-9-hydroxyspirosol-5-en-3-yl acetate
16.06_318.3154m/z	318.315	16.0552	2.91424e-07	1.0622e-06	520.462	CSID469426	18-Oxo-18-(1-pyrrolidinyl)-7-octadecanol
14.13_149.1321m/z	149.132	14.1342	0.00344318	0.00209461	372.98	CSID469420	3-Buten-1-yl heptanoate
18.39_119.0859m/z	119.086	18.3878	5.04692e-09	8.17522e-08	401.867	CSID469390	4-Isopropyl-5,5-dimethyl-2(5H)-furanone
0.79_465.0999m/z	465.1	0.785283	0.000310702	0.000313737	623.053	CSID469171	7-Hydroxy-6-oxo-1,2,3,4,5-heptanepentayl pentaacetate
14.63_202.6241m/z	202.624	14.6258	0.0364258	0.0120019	995.769	CSID469142	N-Isopropyl-3-(1,5,9-trimethyl-11,14,15,16-tetraoxatetracyclo[10.3.1.0~4,13~.0~8,13~]hexadec-10-yl)propanamide
17.43_314.1740m/z	314.174	17.433	0.000582664	0.00052365	118.981	CSID468968	Cholestan-16-yl 3,5-dinitrobenzoate
19.83_567.1826m/z	567.183	19.8342	0.0266944	0.00949062	6888.15	CSID468683	2a-(Acetoxymethyl)-3,3a,6b-trihydroxy-1,1,5,7-tetramethyl-4-oxo-1,1a,1b,1c,2a,3,3a,4,6a,6b,7,8-dodecahydro-8aH-cyclopropa[5',6']benzo[1',2':7,8]azuleno[5,6-b]oxirene-8,8a-diyl diacetate
7.43_152.0561m/z	152.056	7.428	6.74512e-05	8.83747e-05	160.317	CSID468314	2-Isopropyl-5-nitro-2H-1,2,3-triazol-4-amine 1-oxide
11.68_267.6447m/z	267.645	11.6815	0.00867202	0.0041328	734.234	CSID467910	1-(7-Acetoxy-10,16-dimethyl-17-oxo-19-oxa-16-azapentacyclo[12.5.3.0~1,14~.0~2,11~.0~5,10~]docos-22-yl)ethyl acetate
18.13_497.3618m/z	497.362	18.1305	0.000122451	0.000146168	151498	CSID467782	5-Hydroxy-6-oxoergostane-3,25-diyl diacetate
18.39_497.3636m/z	497.364	18.3878	0.000149345	0.00017254	430231	CSID467782	5-Hydroxy-6-oxoergostane-3,25-diyl diacetate
15.08_457.3665m/z	457.367	15.0833	0.000752544	0.000643451	25936.9	CSID467777	3,6,9-Trihydroxyergostan-25-yl acetate
15.15_264.1157m/z	264.116	15.1519	0.00179649	0.00128218	1665.11	CSID467670	20-Oxo-3,9:14,15-diepoxypregnane-3,11,18-triyl triacetate
14.13_181.1054m/z	181.105	14.1342	0.000524804	0.000480434	47582	CSID467669	1-S-Decyl-1-thiohexitol
7.43_485.1048m/z	485.105	7.428	0.00647069	0.00334527	24920	CSID466913	S-{(2Z)-2-Amino-2-[({1-[4-(methylsulfanyl)phenyl]adamantan-2-yl}methyl)imino]ethyl} dihydrogen phosphorothioate
9.61_203.1785m/z	203.179	9.6062	0.0219099	0.00823458	327.87	CSID466173	2-(4-Methylenecyclohexyl)-2-propanyl valerate
17.50_203.1787m/z	203.179	17.5016	0.000749342	0.000641085	3099.29	CSID466173	2-(4-Methylenecyclohexyl)-2-propanyl valerate
19.82_203.1790m/z	203.179	19.8171	0.000476125	0.000444391	2475.65	CSID466173	2-(4-Methylenecyclohexyl)-2-propanyl valerate
18.73_203.1793m/z	203.179	18.7308	0.000645608	0.000569199	1062.72	CSID466173	2-(4-Methylenecyclohexyl)-2-propanyl valerate
15.72_203.1789m/z	203.179	15.7179	7.13103e-05	9.2632e-05	6861	CSID466173	2-(4-Methylenecyclohexyl)-2-propanyl valerate
17.04_119.0857m/z	119.086	17.0444	0.0129538	0.00559883	408.583	CSID465502	6-Nonynoic acid
14.13_565.1307m/z	565.131	14.1342	6.08632e-05	8.09489e-05	14076.2	CSID465096	Ethyl 2-(1-cyano-2-ethoxy-2-oxoethyl)-6-methyl-4,6-bis(4-nitrophenyl)-1,6-dihydro-3-pyridinecarboxylate
13.83_496.4472m/z	496.447	13.8255	3.39763e-07	1.18662e-06	908.182	CSID464487	N,N-Diundecyloctanamide
17.78_163.1481m/z	163.148	17.776	0.00469335	0.00264353	885.231	CSID460812	Octyl 3-butenoate
8.58_377.2285m/z	377.229	8.58277	0.0324924	0.0109953	834.331	CSID459142	2-{2-[2-(Decyloxy)ethoxy]ethoxy}ethyl acetate
8.13_379.2444m/z	379.244	8.12548	0.0208055	0.00793218	4137.1	CSID459133	C10E4
13.40_227.6257m/z	227.626	13.4024	0.0218365	0.00821624	553.222	CSID456365	Dodecyl {4-[(E)-phenyldiazenyl]phenyl}carbamate
18.01_163.1480m/z	163.148	18.0104	2.25782e-08	1.98589e-07	598.025	CSID455568	Ethyl 9-decenoate
1.37_110.9759m/z	110.976	1.36838	0.000137854	0.000161497	954.815	CSID453831	N-Nitro-1,3,4-thiadiazol-2-amine
12.94_565.1333m/z	565.133	12.9392	2.58306e-06	5.81767e-06	2786.24	CSID452807	1,3,4,6-Tetrakis-O-(3-pyridinylcarbonyl)hex-2-ulofuranose
6.04_292.1046m/z	292.105	6.04448	0.0429117	0.0135639	2162.15	CSID452081	Di-2-biphenylyl 4-cyclohexylphenyl phosphate
9.52_228.0329m/z	228.033	9.52038	0.000586937	0.000526782	3399.25	CSID451523	4-(Carbamoylamino)-N-phenyl-1,2,5-thiadiazole-3-carboxamide
14.13_537.1669m/z	537.167	14.1342	0.00164855	0.00119652	13313.7	CSID335913	7-Acetamido-1,2-dimethoxy-10-(methylsulfanyl)-9-oxo-5,6,7,9-tetrahydrobenzo[a]heptalen-3-yl ethyl carbonate
13.74_537.1669m/z	537.167	13.7397	0.00837286	0.00403647	3521.85	CSID335913	7-Acetamido-1,2-dimethoxy-10-(methylsulfanyl)-9-oxo-5,6,7,9-tetrahydrobenzo[a]heptalen-3-yl ethyl carbonate
7.94_160.9912m/z	160.991	7.9368	3.19018e-05	4.69512e-05	45789.5	CSID332497	7,8-Dihydro-4H-[1,3]oxazolo[3,2-a][1,2,5]thiadiazolo[3,4-e]pyrimidin-4-one
7.97_268.0547m/z	268.055	7.97108	0.0089683	0.00423855	493.075	CSID306887	2-Naphthyl 2,3,4,6-tetra-O-acetyl-1-thiohexopyranoside
3.36_559.0689m/z	559.069	3.35772	0.0365668	0.0120353	634.537	CSID306886	Tetrahydro[1,3]dioxino[5,4-d][1,3]dioxine-4,8-diylbis(methylene) bis(4-methylbenzenesulfonate)
11.97_234.9917m/z	234.992	11.9731	0.000324944	0.000325853	922.143	CSID303222	2-Cyano-6-methoxybenzothiazole
1.28_362.0968m/z	362.097	1.28268	2.22876e-05	3.46961e-05	866714	CSID278162	1,2,3,4,6-Penta-O-benzoylhexopyranose
7.41_405.3147m/z	405.315	7.41087	1.35084e-07	6.1764e-07	4669.77	CSID276898	17-Oxoandrost-5-en-3-yl 4-cyclohexylbutanoate
0.79_189.0125m/z	189.013	0.785283	0.0324851	0.0109953	280.85	CSID268648	1-Methyl-3-[(phenylsulfonyl)oxy]-2,4(1H,3H)-quinazolinedione
4.06_479.0184m/z	479.018	4.05505	7.29934e-07	2.15519e-06	1848.6	CSID266256	Tetraphenyldiphosphane disulfide
12.02_607.1501m/z	607.15	12.0188	2.06627e-05	3.24689e-05	361.844	CSID251802	1-[2-Deoxy-3-O-(methylsulfonyl)-5-O-tritylpentofuranosyl]-5-methyl-2,4(1H,3H)-pyrimidinedione
10.30_251.0365m/z	251.036	10.3036	0.00312413	0.00194772	5343.25	CSID250977	N-{6-[S-(4-Acetamidophenyl)-N-(phenylsulfonyl)sulfinimidoyl]-3-pyridinyl}acetamide
14.13_517.1264m/z	517.126	14.1342	0.000723823	0.000623394	1997.56	CSID247464	Methyl 2-O-benzyl-3,5-bis-O-(4-nitrobenzoyl)pentofuranoside
19.77_282.1814m/z	282.181	19.7655	0.000732469	0.000629993	6310.58	CSID247181	Cholest-5-en-3-yl 4-methylbenzenesulfonate
10.59_241.0490m/z	241.049	10.5896	0.016777	0.00676326	20450.1	CSID240856	Methyl 4,6-O-benzylidene-2-O-[(4-methylphenyl)sulfonyl]hexopyranoside
18.76_666.3010m/z	666.301	18.7593	0.00425253	0.00245142	17307	CSID227673	5,5'-Diisopropyl-1,1',6,6',7,7'-hexamethoxy-3,3'-dimethyl-2,2'-binaphthalene-8,8'-dicarbaldehyde
13.91_454.4366m/z	454.437	13.9113	1.72412e-07	7.37845e-07	1544.31	CSID227526	N-Butyl-N-dodecyl-1-dodecanamine
17.69_351.1381m/z	351.138	17.6903	2.81658e-05	4.21435e-05	184.668	CSID212589	Diisobutyl oxydi-2,1-ethanediyl biscarbonate
1.44_288.9894m/z	288.989	1.43705	1.08378e-06	2.93784e-06	1912.17	CSID190989	MFCD00159155
18.39_227.1775m/z	227.178	18.3878	0.0467695	0.0144607	1164.05	CSID183041	4-(1-Piperidinyl)-6-(1-pyrrolidinylmethyl)-1,3,5-triazin-2-amine
14.28_209.6160m/z	209.616	14.2828	0.00253686	0.00166309	6638.84	CSID181859	2-Cyclohexyl-5-[2-(6-methyl-3-pyridinyl)ethyl]-2,3,4,5-tetrahydro-1H-pyrido[4,3-b]indole
17.10_172.0265m/z	172.027	17.0958	1.49443e-09	3.78399e-08	452.252	CSID175079	3-(4-Carboxyphenyl)-5-oxo-2,5-dihydro-1,2,3-oxadiazol-3-ium
17.93_441.2537m/z	441.254	17.9304	6.6634e-05	8.73725e-05	143293	CSID128184	3,3,6,6,9,9,12,12,15,15,18,18-Dodecamethyl-1,4,7,10,13,16-cyclooctadecahexayne
10.32_320.2236m/z	320.224	10.3208	7.27144e-06	1.37386e-05	455.754	CSID127756	P-(3,3-Dimethyl-1-butyn-1-yl)-N,N,N',N'-tetraethylphosphonous diamide
16.21_272.1817m/z	272.182	16.2096	0.021989	0.0082578	1509.02	CSID127726	4-Propionyl-4'-n-octadecanoyloxyazobenzene
16.43_241.1256m/z	241.126	16.4326	0.0455157	0.0141858	9330.51	CSID127718	4-Propionyl-4'-n-dodecanoyloxyazobenzene
4.60_229.0040m/z	229.004	4.5982	0.0148886	0.00619013	284.759	CSID127330	Thieno[3,4-c]pyridine-1,3-dione
15.72_155.0906m/z	155.091	15.7179	0.0106139	0.00480627	495.428	CSID127314	1,2-Bis(2-methyl-2-propanyl)diphosphirane
1.57_124.9912m/z	124.991	1.56848	8.06451e-05	0.000102644	1141.22	CSID126443	5-(4-Cyano-5-oxido-1,2,5-oxadiazol-3-yl)-1,2,4-oxadiazole-3-carbonitrile
8.09_715.1229m/z	715.123	8.0912	0.000174003	0.000195225	1162.83	CSID126114	2,2',2'',2'''-(Oxydibenzene-4,1,2-triyl)tetrakis(1H-isoindole-1,3(2H)-dione)
7.95_384.9899m/z	384.99	7.95395	0.000335392	0.000335425	4448.54	CSID125979	5,7-Dinitro-1-(2,4,6-trinitrophenyl)-1H-benzotriazole
0.79_536.1408m/z	536.141	0.785283	0.0176345	0.00701337	341.034	CSID125724	CIRCOBIPHENYL
7.45_477.1408m/z	477.141	7.44515	0.0114238	0.00508685	1249.38	CSID124590	2,2'-[Oxybis(1H-benzimidazole-6,2-diyl)]dianiline
6.08_210.1592m/z	210.159	6.07877	5.06315e-09	8.17522e-08	978.2	CSID124103	Lysylvaline
15.39_279.2310m/z	279.231	15.392	0.0112896	0.00504191	10562.8	CSID123897	Dimethyl hexadecanedioate
11.63_228.0085m/z	228.009	11.63	0.0405925	0.0130155	315.92	CSID122187	2-Benzothiophene-1,3-dione
18.08_128.0619m/z	128.062	18.0791	5.69501e-08	3.4738e-07	1400.83	CSID121678	1,3,2-Dioxaphospholane, 2-diethylamino-
19.07_128.0621m/z	128.062	19.068	7.34908e-08	4.07347e-07	237.511	CSID121678	1,3,2-Dioxaphospholane, 2-diethylamino-
18.71_128.0617m/z	128.062	18.7136	3.02391e-06	6.63618e-06	259.681	CSID121678	1,3,2-Dioxaphospholane, 2-diethylamino-
19.85_128.0620m/z	128.062	19.8514	2.04386e-06	4.83116e-06	557.333	CSID121678	1,3,2-Dioxaphospholane, 2-diethylamino-
7.34_523.1424m/z	523.142	7.34217	0.0405849	0.0130151	5376.61	CSID119817	Tetrabenz[a,c,l,n]pentacene
7.89_523.1451m/z	523.145	7.88537	1.74785e-07	7.44191e-07	193127	CSID119817	Tetrabenz[a,c,l,n]pentacene
15.41_164.1022m/z	164.102	15.4092	0.0195421	0.00756413	2516.97	CSID118544	5-Tridecyl-1,2-oxathiolane 2,2-dioxide
11.99_232.0305m/z	232.031	11.9902	0.0465418	0.0144115	283.978	CSID108713	Hydroxymetronidazole
10.59_200.0256m/z	200.026	10.5896	0.000184199	0.000204468	3098.45	CSID102813	12c-Hydroxy-6,8-dimethoxy-3a,12c-dihydro-7H-furo(3',2':4,5)furo(2,3-c)xanthen-7-one
18.01_149.1327m/z	149.133	18.0104	0.00485685	0.00271186	714.726	CSID100659	2,2,7-TRIMETHYL-3,5-OCTANEDIONE
19.82_159.1161m/z	159.116	19.8171	1.7131e-06	4.20193e-06	664.081	CSID92164	(-)-cis-Carvyl Acetate
11.49_603.1970m/z	603.197	11.4928	0.0212624	0.00805734	927.918	CSID90537	3-Glycoloyl-3,5,12-trihydroxy-10-methoxy-6,11-dioxo-1,2,3,4,6,11-hexahydro-1-tetracenyl 3-(3-cyano-4-morpholinyl)-2,3,6-trideoxyhexopyranoside
12.78_163.1471m/z	163.147	12.7849	0.00462762	0.00261665	405.913	CSID89311	4-Pentylcyclohexylcarboxylic Acid
10.64_266.0459m/z	266.046	10.641	0.0288663	0.0100553	4573.51	CSID85849	N,N'-Bis[(benzyloxy)carbonyl]cystine
18.73_386.2030m/z	386.203	18.7308	0.00859199	0.00410707	53547.2	CSID85449	DIPROTIN A
9.02_339.2523m/z	339.252	9.02303	0.00278913	0.00178654	2159.3	CSID73942	Triethyleneglycol di-n-heptanoate
12.10_339.2525m/z	339.252	12.1047	7.79247e-05	9.97128e-05	2701.88	CSID73942	Triethyleneglycol di-n-heptanoate
13.40_339.2527m/z	339.253	13.4024	0.0231379	0.00856037	4677.93	CSID73942	Triethyleneglycol di-n-heptanoate
10.49_339.2522m/z	339.252	10.4923	0.000178751	0.000199547	4095.92	CSID73942	Triethyleneglycol di-n-heptanoate
0.79_144.0653m/z	144.065	0.785283	0.00343684	0.00209257	256.668	CSID72078	Tricine
18.37_157.1016m/z	157.102	18.3707	3.66027e-07	1.25862e-06	1120.53	CSID71995	6-Phenylhexanoic acid
18.71_516.1591m/z	516.159	18.7136	0.000605673	0.000539829	39001.3	CSID70843	TETRAPHENYLPHTHALIC ANHYDRIDE
7.94_253.0034n	217.99	7.9368	0.00158027	0.00115651	9996.46	CSID69681	2-Nitroso-1-naphthol-4-sulfonic acid
18.18_239.2359m/z	239.236	18.182	0.0311651	0.0106551	391.873	CSID68929	Laureth-2
15.90_163.1052m/z	163.105	15.9008	0.0213619	0.00808683	467.681	CSID68315	Tricyclohexylphosphine
2.93_280.0319m/z	280.032	2.93465	0.0370584	0.012156	311.201	CSID68214	Reillex(R) 402
10.30_208.5351m/z	208.535	10.3036	0.000517363	0.000474793	334.498	CSID66747	NAPHTHOL AS-MX PHOSPHATE
11.39_279.2315m/z	279.231	11.3898	6.44438e-05	8.48e-05	204.835	CSID63283	Octadecanedioic acid
19.83_483.3796m/z	483.38	19.8342	0.0136524	0.00581137	30203.4	CSID62585	MFCD00056151
12.40_502.4213m/z	502.421	12.3962	2.52104e-07	9.54263e-07	1100.26	CSID62585	MFCD00056151
12.70_502.4216m/z	502.422	12.7049	2.96746e-07	1.07924e-06	1040.11	CSID62585	MFCD00056151
10.30_320.0506n	183.015	10.3036	0.00284017	0.00181368	21205.5	CSID45868	2-(7-OXO-7H-BENZ(DE)ANTHRACEN-3-YLTHIO)ACETIC ACID
18.39_163.1474m/z	163.147	18.3878	2.97452e-07	1.08025e-06	358.199	CSID36394	9-Decen-1-yl acetate
0.67_216.9490m/z	216.949	0.670983	6.03657e-05	8.04474e-05	6013.28	CSID29165	O,S,S-Trimethyl phosphorodithioate
7.94_269.0069m/z	269.007	7.9368	0.00107717	0.000858024	6476.93	CSID29152	1,4,5,8-Naphthalenetetracarboxylic acid
18.88_246.1520m/z	246.152	18.8793	1.4251e-06	3.62769e-06	466.083	CSID26976	TETRAETHYLENE GLYCOL BIS(2-ETHYLHEXANOATE)
18.37_196.1431n	161.129	18.3707	0.00917144	0.00430522	2344.3	CSID25844	Pentamethylmelamine
17.04_161.1304m/z	161.13	17.0444	0.00325913	0.00201277	2070.18	CSID25844	Pentamethylmelamine
9.35_189.1019m/z	189.102	9.34895	0.0377597	0.0123296	1165.43	CSID17317	27U3CUA29X
10.24_189.1026m/z	189.103	10.235	0.0243798	0.00888509	2026.79	CSID17317	27U3CUA29X
13.74_407.2111m/z	407.211	13.7397	0.00114962	0.000901038	25409.4	CSID13210	Ethyl 2-[(3E)-6-(ethylamino)-3-(ethylimino)-2,7-dimethyl-3H-xanthen-9-yl]benzoate
8.14_127.0155m/z	127.015	8.14263	5.60632e-10	2.15817e-08	690.528	CSID10332	Dazomet
11.68_238.1251m/z	238.125	11.6815	0.00194337	0.00135915	1899.01	CSID8967	piritramide
13.32_173.1066m/z	173.107	13.3166	0.0461062	0.0143217	948.875	CSID8571	cetyl sulfate
12.02_313.6789m/z	313.679	12.0188	0.00279861	0.00179124	355.451	CSID7413	Benzonatate
1.03_505.1757m/z	505.176	1.02542	0.00813107	0.00395794	74868.6	CSID5389	Troglitazone
1.45_265.0224m/z	265.022	1.45418	0.00101351	0.000818157	159806	CSID5041	SNAP
18.40_246.6247m/z	246.625	18.4049	0.0144546	0.0060549	2702.32	CSID5034	4,6-Diamino-3-{[3-amino-6-(aminomethyl)-3,4-dihydro-2H-pyran-2-yl]oxy}-2-hydroxycyclohexyl 3-deoxy-4-C-methyl-3-(methylamino)pentopyranoside
17.78_175.1447m/z	175.145	17.776	0.000325619	0.000326334	971.909	CSID2038	Altretamine
7.94_229.9795m/z	229.98	7.9368	0.00251296	0.00165142	24799.2	CSID104	Phosphoserine
16.40_171.1023m/z	171.102	16.3983	0.0456215	0.0142081	180.194	CSID504238	1-Methylaspidospermidine
14.13_165.1268m/z	165.127	14.1342	0.000688488	0.000598946	805.617	CSID4509200	Methyl 10-hydroxy-8-decenoate
17.06_201.0705m/z	201.071	17.0615	0.0131048	0.00564727	807.76	CSID4929486	Isobutyl 2-isopropoxyphenyl phthalate
17.04_345.1451m/z	345.145	17.0444	0.000164803	0.000187292	19682.5	CSID528564	Methyl 3-(6-methoxy-2-naphthyl)-2,2-dimethylpentanoate
14.13_305.2477m/z	305.248	14.1342	0.000483518	0.000450572	42105.5	CSID29757018	Butyl (3Z)-3-hexen-1-yl sebacate
18.39_409.3467m/z	409.347	18.3878	0.00119764	0.000931561	40837.7	CSID242955	19-Hydroxycholest-5-en-3-yl acetate
18.56_382.1893n	347.175	18.5593	0.0178912	0.00709317	29412.8	CSID1485087	N-{[4-(4-Methoxyphenyl)tetrahydro-2H-pyran-4-yl]methyl}-N'-(4-methylphenyl)ethanediamide
16.51_243.2103m/z	243.21	16.5126	0.00054293	0.000493647	253.127	CSID4444436	Gamma-Linolenic acid
18.56_475.1360m/z	475.136	18.5593	0.00224165	0.00151329	71119.5	CSID501654	N-[5-(Phenoxymethyl)-4,5-dihydro-1,3-oxazol-2-yl]-N,N'-diphenyldicarbonimidic diamide
17.04_341.1448m/z	341.145	17.0444	0.00239233	0.0015906	41635.9	CSID3434019	1,4-Diazepane-1,4-diylbis(tetrahydro-2-furanylmethanone)
16.35_243.2103m/z	243.21	16.3467	4.77318e-05	6.60055e-05	50.8602	CSID29756753	Ethyl (6Z,9Z,12Z)-6,9,12-hexadecatrienoate
18.71_216.0668m/z	216.067	18.7136	5.23242e-09	8.25076e-08	1181.86	CSID495843	Methylenedi-2,1-phenylene dibenzoate
16.35_313.1461m/z	313.146	16.3467	0.00398626	0.00233293	3022.69	CSID486550	N'-(1,3-Benzothiazol-2-yl)-N,N-diethyl-1,2-ethanediamine
16.45_305.2468m/z	305.247	16.4497	0.0230761	0.00854613	25543.3	CSID29742672	Cycloheptyl heptyl adipate
17.04_301.2013m/z	301.201	17.0444	0.000984532	0.000798696	3805.74	CSID459258	3,6,9,12,15-Pentaoxanonadec-1-yl acetate
18.73_191.1793m/z	191.179	18.7308	4.94786e-06	1.0047e-05	755.326	CSID4509198	CIS-3-HEXENYL CAPRYLATE
14.13_407.2111m/z	407.211	14.1342	0.000152813	0.000175758	116574	CSID2300247	Didesmethyl Tamoxifen
18.71_229.1959m/z	229.196	18.7136	1.05059e-05	1.85789e-05	399.106	CSID28587117	Methyl (6E,9E,12E)-6,9,12-hexadecatrienoate
17.04_343.1446m/z	343.145	17.0444	0.00301689	0.00189846	33303.5	CSID207200	1,1'-(1,4-Piperazinediyl)bis(3-phenyl-1,3-propanedione)
14.13_189.1634m/z	189.163	14.1342	0.0198922	0.00766413	676.721	CSID29757198	(3Z)-3-Nonen-1-yl (2E)-2-methyl-2-butenoate
18.71_203.0822m/z	203.082	18.7136	0.0444413	0.013938	2575.63	CSID1244656	2-Benzoyl-N-[2-(2-methyl-1H-indol-3-yl)ethyl]benzamide
14.13_190.1106m/z	190.111	14.1342	0.000190354	0.000210184	5198.65	CSID466791	5-Benzyl-1,4-dimethyl-2,3-diphenylpiperazine
17.04_391.2149m/z	391.215	17.0444	5.28747e-05	7.18392e-05	79064.6	CSID496181	2-Phenyl-N,N'-bis(1-phenylethyl)-1,1-cyclobutanedicarboxamide
17.04_415.1929m/z	415.193	17.0444	0.00912888	0.0042927	11587.9	CSID71135	HO-dPEG8-OH
14.13_235.0653m/z	235.065	14.1342	0.0299462	0.0103388	1743.2	CSID436234	dppbe
17.04_471.1040m/z	471.104	17.0444	4.22703e-05	5.95872e-05	28207.4	CSID534821	4,4-Diphenyl-2,5-cyclohexadien-1-one (2,4-dinitrophenyl)hydrazone
19.00_245.1895m/z	245.19	18.9994	0.00164512	0.00119429	5584.08	CSID4515934	2,6,10-Dodecatrien-1-ol, 12-acetoxy-2,6,10-trimethyl-, (E,E,E)-
18.73_236.0933m/z	236.093	18.7308	0.0300917	0.0103708	4089.58	CSID12814110	6-(3,4-Dimethoxyphenyl)[1,2,4]triazolo[1,5-a]pyrimidin-7-amine
17.04_175.1475m/z	175.147	17.0444	0.000209134	0.000227611	1974.22	CSID527509	4-(2,6,6-Trimethyl-1-cyclohexen-1-yl)butanoic acid
17.01_264.1582m/z	264.158	17.01	0.00185611	0.00131379	3287.34	CSID4515114	(17E)-Cholesta-9(11),17,24-triene-3,6-diyl diacetate
19.77_425.3421m/z	425.342	19.7655	0.000288373	0.000295927	138132	CSID29760881	Di-9-dodecyn-1-yl glutarate
19.78_328.1892m/z	328.189	19.7827	0.00671412	0.00344026	603.484	CSID4524294	(3E,5Z)-5-(2,2-Dimethyl-6-oxocyclohexylidene)-3-methyl-3-penten-1-yl acetate
13.86_398.2892m/z	398.289	13.8598	0.0265721	0.00945921	2291.47	CSID459133	C10E4
17.01_269.1405n	333.156	17.01	0.0236165	0.00868172	3563.46	CSID37994	KCO 1
19.82_213.1630m/z	213.163	19.8171	7.36017e-05	9.5095e-05	248.423	CSID4523087	Methyl (2E,4E,6E)-3,7,11-trimethyl-2,4,6,10-dodecatetraenoate
19.82_243.2097m/z	243.21	19.8171	0.00103339	0.000829674	207.025	CSID4519071	Ethyl (2E,4E)-2,4,15-hexadecatrienoate
19.82_481.3653m/z	481.365	19.8171	0.000879274	0.000730505	17534	CSID4886222	Bis(dodecyloxy)(oxo)phosphonium
17.01_537.2946m/z	537.295	17.01	0.000888531	0.000736913	21797.9	CSID229860	3-[(4-Methylpentanoyl)oxy]androst-5-en-17-yl benzoate
19.83_191.1790m/z	191.179	19.8342	4.92055e-06	1.00113e-05	1650.74	CSID4509198	CIS-3-HEXENYL CAPRYLATE
19.83_411.3590m/z	411.359	19.8342	0.00105525	0.000843576	4232.99	CSID476832	2-Pentacosanone
19.83_433.3180m/z	433.318	19.8342	0.00355831	0.0021456	4891.62	CSID29760112	(9E)-15-Phenyl-1-(1-pyrrolidinyl)-9-pentadecen-1-one
17.01_555.3070m/z	555.307	17.01	0.0139412	0.0059027	15169.7	CSID29750484	Nonyl 4-phenoxybenzyl sebacate
17.04_153.1275m/z	153.127	17.0444	7.32327e-09	9.83002e-08	389.01	CSID99620	Ethyl 3-hydroxyoctanoate
19.85_225.1550m/z	225.155	19.8514	0.000294088	0.000300501	3600.85	CSID4926601	Octadecyl pentyl sulfite
13.74_305.2471m/z	305.247	13.7397	0.00894173	0.00423137	23625.1	CSID29757008	Butyl (3E)-3-hexen-1-yl sebacate
17.04_177.1633m/z	177.163	17.0444	1.29663e-06	3.36735e-06	798.373	CSID467117	5-Hexen-1-yl heptanoate
17.04_229.1945m/z	229.195	17.0444	1.71334e-07	7.34858e-07	1788.82	CSID28587117	Methyl (6E,9E,12E)-6,9,12-hexadecatrienoate
17.04_231.2098m/z	231.21	17.0444	0.0245068	0.00891785	1528.79	CSID473328	1-Heptadecen-7,10-dione
19.48_465.3697m/z	465.37	19.4797	0.0369699	0.0121321	6818.11	CSID4516851	(5E,14E,23E)-5,14,23-Octacosatriene-14,15-diol
18.73_306.1764m/z	306.176	18.7308	0.000474738	0.000443716	9853.84	CSID2210283	N,N-Dimethyl-4-[1-(1-phenylethyl)-1H-benzimidazol-2-yl]aniline
14.12_360.3267m/z	360.327	14.1171	0.00690345	0.00351143	595.455	CSID29748639	Octyl (2E)-4-(dodecylamino)-4-oxo-2-butenoate
19.00_227.1790m/z	227.179	18.9994	3.11835e-08	2.37957e-07	723.84	CSID30771979	Methyl (6E,9E,12E)-6,9,12,15-hexadecatetraenoate
14.12_246.1403m/z	246.14	14.1171	0.0304041	0.0104623	362.774	CSID29749162	Decyl 4-formylphenyl sebacate
18.39_243.2106m/z	243.211	18.3878	1.58922e-05	2.62306e-05	413.205	CSID4519071	Ethyl (2E,4E)-2,4,15-hexadecatrienoate
14.03_504.1980m/z	504.198	14.0314	0.0234016	0.00862745	2416.64	CSID523737	N-(3-{4,5-Dimethoxy-2-[3-(3,4,5-trimethoxyphenyl)propanoyl]phenyl}propyl)acetamide
19.00_313.2536m/z	313.254	18.9994	0.00408057	0.00237535	5232.17	CSID451910	Tetradecyl 2-methoxybenzoate
19.02_443.3881m/z	443.388	19.0166	0.0093185	0.0043552	1123.53	CSID29748656	9-Dodecyn-1-yl octyl sebacate
18.73_217.1941m/z	217.194	18.7308	7.19375e-05	9.33742e-05	521.628	CSID469351	8-Tetradecynyl acetate
19.02_490.3641n	455.35	19.0166	0.00364429	0.00218509	123718	CSID29745652	4-Isopropoxyphenyl undecyl sebacate
19.05_343.2596m/z	343.26	19.0509	0.00119912	0.000931935	6569.89	CSID12071	Nonadecylic acid
17.04_289.2530m/z	289.253	17.0444	5.00568e-05	6.86524e-05	198139	CSID23177608	15-HEDE
19.07_191.1789m/z	191.179	19.068	2.11939e-07	8.53768e-07	827.117	CSID462136	Hexyl 3-cyclopentylpropanoate
19.07_280.1733m/z	280.173	19.068	0.0062419	0.00326435	13700.6	CSID2933958	Dilauroylphosphatidic acid
17.04_243.2099m/z	243.21	17.0444	6.75647e-09	9.37026e-08	778.897	CSID477987	9-Dodecyn-1-yl cyclopentanecarboxylate
19.38_191.1786m/z	191.179	19.3767	7.19664e-07	2.13626e-06	324.366	CSID200090	Cyclohexyl octanoate
14.01_171.0941m/z	171.094	14.0141	3.56355e-07	1.23297e-06	827.72	CSID453011	Cyclohexyl methyl ethylphosphonate
17.04_233.1910m/z	233.191	17.0444	0.000129285	0.000153232	1138.47	CSID4515958	(11Z)-12-(2-Oxiranyl)-11-dodecen-1-yl acetate
19.03_213.1629m/z	213.163	19.0337	3.39296e-05	4.9306e-05	999.005	CSID4525961	2-Methyl-2-[2-(2,6,6-trimethyl-3-methylene-cyclohex-1-enyl)-vinyl]-[1,3]dioxolane
17.50_439.3574m/z	439.357	17.5016	0.000861648	0.000717868	141764	CSID29740943	Bis[(2E)-3,7-dimethyl-2,6-octadien-1-yl] sebacate
14.28_171.0935m/z	171.094	14.2828	0.0010225	0.0008237	1185.85	CSID16568716	ala-thr-lys
18.39_231.2104m/z	231.21	18.3878	4.78128e-07	1.53365e-06	1722.05	CSID473328	1-Heptadecen-7,10-dione
17.79_541.3265m/z	541.326	17.7932	0.00818958	0.00397621	37435.7	CSID550818	26-Oxo-23,26-epoxylanosta-7,24-dien-3-yl acetate
17.47_212.1229m/z	212.123	17.4673	0.0233733	0.00862265	218.411	CSID492831	N-[1-(4-Ethylphenyl)-5-(1-piperidinyl)pentyl]benzamide
17.45_191.1792m/z	191.179	17.4502	7.78278e-06	1.45322e-05	601.476	CSID4509198	CIS-3-HEXENYL CAPRYLATE
17.93_240.1035m/z	240.104	17.9304	1.22514e-05	2.10856e-05	6894.87	CSID16574129	pro-tyr-arg
15.60_264.1503m/z	264.15	15.5979	0.0190234	0.00742014	319.225	CSID124525	Dipiperidino sulfide
15.08_439.3569m/z	439.357	15.0833	0.00063268	0.000560016	137330	CSID29762917	3-Phenylpropyl undecyl sebacate
15.08_427.2443m/z	427.244	15.0833	0.0387396	0.0125488	4985.7	CSID4445541	Misoprostol
17.35_205.1948m/z	205.195	17.3472	0.000101429	0.00012454	204.216	CSID465739	9-Decen-1-yl valerate
17.35_191.1785m/z	191.178	17.3472	8.79335e-06	1.6034e-05	337.731	CSID4509198	CIS-3-HEXENYL CAPRYLATE
15.08_425.3420m/z	425.342	15.0833	0.00287831	0.00183243	2354.27	CSID29762916	Decyl 3-phenylpropyl sebacate
17.93_597.1728m/z	597.173	17.9304	0.00576707	0.00307276	3686.46	CSID4821859	N-[1-{(2Z)-2-[4-(Allyloxy)benzylidene]hydrazino}-3-(4-hydroxyphenyl)-1-oxo-2-propanyl]-3,5-dinitrobenzamide
17.28_316.2998m/z	316.3	17.2786	0.012653	0.00550729	1194.53	CSID467921	Pyrrolidine, 1-(1,6-dioxooctadecyl)-
17.23_246.1445m/z	246.144	17.2329	2.45308e-06	5.57449e-06	288.997	CSID29757400	2-(Diethylamino)ethyl valerate
18.01_191.1784m/z	191.178	18.0104	2.01579e-07	8.22893e-07	986.801	CSID200090	Cyclohexyl octanoate
17.23_128.0617m/z	128.062	17.2329	3.6583e-06	7.86456e-06	159.597	CSID490496	2-(Diethylphosphoryl)acetamide
18.01_217.1946m/z	217.195	18.0104	0.0010787	0.000858423	5519.46	CSID469351	8-Tetradecynyl acetate
18.01_273.2575m/z	273.257	18.0104	4.25064e-09	7.21169e-08	27500.8	CSID473001	2-Octyl-1,3-cyclododecanedione
15.01_192.6133m/z	192.613	15.0146	0.00604271	0.00318711	9599.33	CSID4926437	Octyl N-(isobutoxycarbonyl)methioninate
18.01_291.2680m/z	291.268	18.0104	0.0042291	0.00244213	20908.9	CSID4516574	MFCD00045988
17.79_263.1074m/z	263.107	17.7932	0.0175392	0.00698403	1577.17	CSID469863	Methyl (5,6,7-triacetoxy-4b,8-dimethyl-2-oxotetradecahydro-1-phenanthrenyl)acetate
15.08_537.2920m/z	537.292	15.0833	0.0346029	0.0115294	1289.41	CSID452095	Tris(2-cyclohexylphenyl) phosphate
17.79_217.1943m/z	217.194	17.7932	0.000991704	0.00080315	4112.69	CSID484931	10-Undecen-1-yl 3-methyl-2-butenoate
15.08_574.4822m/z	574.482	15.0833	1.56191e-06	3.89584e-06	3333.16	CSID29749053	Heptyl pentadecyl sebacate
17.48_706.2583m/z	706.258	17.4845	6.26826e-05	8.29726e-05	15839.3	CSID467579	2-Acetoxy-4-{1-acetoxy-2-[acetyl(methyl)amino]ethyl}-5-{2-[acetyl(methyl)amino]-1-(3,4-diacetoxyphenyl)ethyl}phenyl acetate
15.22_164.1007m/z	164.101	15.2205	0.0053977	0.00292584	1253.79	CSID517320	Methyl 8-oxo-9,11-octadecadiynoate
17.62_265.1661m/z	265.166	17.6216	0.00172025	0.00123808	3469.29	CSID546292	Methyl 3-hydroxy-11-oxours-12-en-28-oate
17.64_337.2088m/z	337.209	17.6388	0.00197174	0.00137525	25003	CSID7333	Edetol
15.41_289.2521m/z	289.252	15.4092	0.0187944	0.00735618	9316.4	CSID23177608	15-HEDE
17.64_380.1728n	345.159	17.6388	1.01945e-05	1.80953e-05	48254.1	CSID1064529	N-(2-Cyano-4,5-diethoxyphenyl)-2-(2,3-dihydro-1H-inden-5-yloxy)acetamide
15.15_229.1943m/z	229.194	15.1519	4.49267e-07	1.46659e-06	223.572	CSID28587117	Methyl (6E,9E,12E)-6,9,12-hexadecatrienoate
15.13_407.2095m/z	407.209	15.1348	0.00073414	0.000630619	154468	CSID29743061	N-Benzyl-4-ethyl-N-(2-phenylethyl)benzamide
17.64_473.1210m/z	473.121	17.6388	0.00398961	0.00233408	68223.5	CSID1072592	2-{[5-(3,4-Dimethoxybenzyl)-4-methyl-4H-1,2,4-triazol-3-yl]sulfanyl}-N-(4-methoxyphenyl)acetamide
15.01_128.0622m/z	128.062	15.0146	0.0100056	0.00459684	1020.89	CSID490496	2-(Diethylphosphoryl)acetamide
17.67_280.1732m/z	280.173	17.6732	0.00497337	0.00275757	1840.87	CSID502772	Dimethyl 3-hydroxylup-20(29)-ene-27,28-dioate
15.43_231.2109m/z	231.211	15.4263	0.000350888	0.000348007	1069.63	CSID103592	2-(8-Dodecyn-1-yloxy)tetrahydro-2H-pyran
15.13_190.1111m/z	190.111	15.1348	0.00117077	0.000913635	4447.69	CSID466791	5-Benzyl-1,4-dimethyl-2,3-diphenylpiperazine
17.48_217.1943m/z	217.194	17.4845	0.00282753	0.00180664	5303.77	CSID467064	2,3-Dihexyl-2-cyclopropene-1-carboxylic acid
17.71_128.0629m/z	128.063	17.7075	2.1892e-07	8.74198e-07	179.886	CSID490496	2-(Diethylphosphoryl)acetamide
17.72_597.1729m/z	597.173	17.7246	0.044801	0.0140166	1075	CSID20123399	N',N''-{Methylenebis[(6-hydroxy-3,1-phenylene)(E)methylylidene]}bis(4-methoxybenzohydrazide)
17.48_128.0624m/z	128.062	17.4845	9.20019e-07	2.56678e-06	322.991	CSID121678	1,3,2-Dioxaphospholane, 2-diethylamino-
17.78_177.1632m/z	177.163	17.776	0.0118524	0.00522757	738.683	CSID467117	5-Hexen-1-yl heptanoate
17.78_191.1789m/z	191.179	17.776	6.26071e-08	3.67756e-07	1585.48	CSID4509198	CIS-3-HEXENYL CAPRYLATE
17.78_248.1561m/z	248.156	17.776	1.37648e-05	2.32709e-05	2218.31	CSID541476	3,7,12-Trihydroxycholestan-26-oic acid
15.13_222.1295m/z	222.13	15.1348	0.0281466	0.00986527	1543.52	CSID470798	Diethyl ({[6-(decyloxy)-3-pyridinyl]amino}methylene)malonate
17.10_316.2999m/z	316.3	17.0958	0.014402	0.0060389	1209.9	CSID467921	Pyrrolidine, 1-(1,6-dioxooctadecyl)-
18.03_177.1633m/z	177.163	18.0276	9.452e-09	1.16146e-07	505.21	CSID467117	5-Hexen-1-yl heptanoate
18.06_265.1730m/z	265.173	18.0619	0.00189786	0.00133346	10020.1	CSID546779	N,N-Didecyl-2-phthalimidoacetamide
14.66_471.3461m/z	471.346	14.6601	0.00483384	0.00270262	6514.92	CSID468038	Didecyl 2,2'-[1,2-phenylenebis(oxy)]diacetate
18.35_441.3673m/z	441.367	18.3535	0.003264	0.00201487	7686.82	CSID10037	Cerotic acid
15.97_184.1121m/z	184.112	15.9695	0.00747735	0.0037168	145.915	CSID4522640	cis-3-Hexenyl Anthranilate
14.40_192.6133m/z	192.613	14.4028	0.00108439	0.000861351	4648.17	CSID4926437	Octyl N-(isobutoxycarbonyl)methioninate
14.39_243.2102m/z	243.21	14.3857	0.000106562	0.000129751	110.012	CSID4519071	Ethyl (2E,4E)-2,4,15-hexadecatrienoate
18.37_191.1790m/z	191.179	18.3707	1.51817e-07	6.72974e-07	3200.31	CSID4509198	CIS-3-HEXENYL CAPRYLATE
14.37_557.3117m/z	557.312	14.3686	0.0306593	0.0105253	1395.87	CSID20056802	Bis(p-heptyloxybenzylidene)-p-phenylenediamine
17.16_259.1651m/z	259.165	17.1644	0.0367381	0.0120817	1476.36	CSID70192	N,N'-Diisopropyl-1,3,5-triazine-2,4-diamine
18.37_259.2420m/z	259.242	18.3707	0.0195141	0.00755808	1952.67	CSID4509810	(2E)-2-Undecen-1-yl 3-cyclopentylpropanoate
16.04_256.1595m/z	256.16	16.038	0.000318961	0.00032072	195.456	CSID15291	Perlapine
14.28_212.1166m/z	212.117	14.2828	2.5844e-07	9.69462e-07	348.351	CSID519692	N,N'-Dicyclohexyl-2-phenyl-1,3-dioxolane-4,5-dicarboxamide
16.07_165.0563m/z	165.056	16.0723	0.00187307	0.00132132	1481.95	CSID520286	6,7-Dimethyl[1,2,5]oxadiazolo[3,4-b]quinoxaline
15.22_231.2114m/z	231.211	15.2205	0.00385315	0.00227375	212.446	CSID4936168	Neryl heptanoate
18.39_217.1949m/z	217.195	18.3878	2.46781e-07	9.42446e-07	12454.3	CSID467064	2,3-Dihexyl-2-cyclopropene-1-carboxylic acid
17.13_164.1039m/z	164.104	17.1301	0.00279442	0.00178915	1189.45	CSID4525320	(2Z)-2-Butyl-N,N,N',N'-tetraethyl-2-butenediamide
14.15_243.2103m/z	243.21	14.1514	1.80628e-06	4.40348e-06	189.751	CSID4519071	Ethyl (2E,4E)-2,4,15-hexadecatrienoate
16.18_191.1796m/z	191.18	16.1753	2.76639e-05	4.15372e-05	135.75	CSID200090	Cyclohexyl octanoate
18.39_229.1941m/z	229.194	18.3878	6.83808e-06	1.30377e-05	482.239	CSID28587117	Methyl (6E,9E,12E)-6,9,12-hexadecatrienoate
17.11_469.3334m/z	469.333	17.1129	0.02417	0.00883176	42329.8	CSID551669	4,6-Bis(3,4-dimethylphenoxy)-N,N-dihexyl-1,3,5-triazin-2-amine
17.18_332.1573m/z	332.157	17.1815	2.87448e-05	4.28905e-05	10043.5	CSID3755732	4-Methyl-N-(3-oxo-1,3-diphenylpropyl)-1-piperazinecarbothioamide
17.20_421.0881m/z	421.088	17.1987	8.19456e-06	1.51403e-05	9055.05	CSID4686267	N-(1-Acenaphthen-5-yl-ethylidene)-N'-(2,4-dinitro-phenyl)-hydrazine
18.35_241.1944m/z	241.194	18.3535	0.016657	0.00672396	383.399	CSID4471933	Stearidonic acid
14.80_128.0617m/z	128.062	14.7974	0.00413743	0.00240164	540.697	CSID121678	1,3,2-Dioxaphospholane, 2-diethylamino-
17.20_438.1500m/z	438.15	17.1987	0.0268515	0.00953229	19079.7	CSID4525935	{[(4Z)-4-Benzylidene-2-phenylcyclopentyl]sulfonyl}benzene
18.08_181.0271m/z	181.027	18.0791	6.64764e-10	2.27198e-08	1763.54	CSID122638	Butyl methyl sulfone
14.83_290.2824m/z	290.282	14.8316	0.0386713	0.0125366	671.94	CSID10540	Hexadecane
18.08_537.2904m/z	537.29	18.0791	0.00175939	0.00126001	81037.7	CSID16572213	ile-trp-arg
18.10_201.1272m/z	201.127	18.0962	0.00341206	0.00208182	509.21	CSID13515	Heptylparaben
14.80_324.0553m/z	324.055	14.7974	0.00330141	0.00203174	2655.33	CSID1553354	Ethyl (2E)-3-amino-3-(benzoylamino)-2-nitroacrylate
18.13_175.1472m/z	175.147	18.1305	0.00315984	0.00196524	1379.64	CSID74625	Ethyl 2-undecynoate
18.13_191.1785m/z	191.178	18.1305	9.5753e-08	4.84906e-07	670.349	CSID4509198	CIS-3-HEXENYL CAPRYLATE
14.80_305.0698m/z	305.07	14.7974	2.54941e-05	3.87669e-05	38947	CSID466388	2-(Diallylamino)-N-phenyl-2-thioxoacetamide
14.97_527.3242m/z	527.324	14.9689	0.026499	0.00944327	14245.7	CSID4927984	Hexadecyl 4-methoxybenzyl butylphosphonate
14.80_233.0409m/z	233.041	14.7974	0.0351504	0.0116749	392.235	CSID20123897	N-Hydroxy-6-phenyl-1,2,4-triazin-5-amine
18.13_229.1943m/z	229.194	18.1305	0.000718094	0.000619382	258.471	CSID28587117	Methyl (6E,9E,12E)-6,9,12-hexadecatrienoate
14.80_203.1063m/z	203.106	14.7974	0.0148926	0.00619025	2273.35	CSID29759950	Bis(2-propylphenyl) adipate
15.74_455.3514m/z	455.351	15.735	0.0329678	0.0111167	34273.4	CSID29745652	4-Isopropoxyphenyl undecyl sebacate
18.16_211.1377m/z	211.138	18.1648	0.00570611	0.00305098	2846.33	CSID531345	Phenyl 13-hydroxyoctadecanoate
14.80_199.0935m/z	199.093	14.7974	0.00821492	0.00398562	14914.2	CSID16568511	ala-glu-arg
18.35_169.1005m/z	169.101	18.3535	5.28874e-06	1.05889e-05	239.807	CSID29747818	(3Z)-3-(2-Pentanylidene)-4,5-dihydro-2-benzofuran-1(3H)-one
15.88_184.1119m/z	184.112	15.8836	0.0471053	0.0145281	146.565	CSID4522640	cis-3-Hexenyl Anthranilate
14.80_161.0962m/z	161.096	14.7974	0.00491937	0.00273808	3574.89	CSID469397	2-Methyl-2-(3-oxobutyl)-1,3-cyclohexanedione
14.80_158.0708m/z	158.071	14.7974	0.00194321	0.00135915	999.058	CSID498413	2-Acetoacetamido-4-Methylpyrimidine
17.20_423.0844m/z	423.084	17.1987	6.27972e-06	1.21711e-05	6524.52	CSID549580	1,1'-Diacetoxy-6,6'-dimethyl-2,2'-binaphthyl-5,5',8,8'-tetrone
14.97_449.3028m/z	449.303	14.9689	2.75574e-05	4.13958e-05	493.392	CSID4926601	Octadecyl pentyl sulfite
0.65_161.0267m/z	161.027	0.65385	0.0218998	0.00823356	422.191	CSID455238	Ethyl (ethoxysulfonyl)acetate
13.65_375.1503m/z	375.15	13.654	0.0173098	0.0069221	1018.6	CSID466878	5,5'-(1,5-Pentanediyldiimino)bis(5-oxopentanoic acid)
2.92_296.0071m/z	296.007	2.91752	0.00213501	0.00146138	19031.2	CSID470818	N-((2Z)-3-Methyl-6-nitro-1,3-benzothiazol-2(3H)-ylidene)acetamide
2.95_335.0071m/z	335.007	2.9518	0.0268318	0.00952731	932.96	CSID306352	4-[(2-Aminophenyl)sulfanyl]-3-nitrobenzoic acid
2.99_486.1904m/z	486.19	2.98608	0.0386505	0.0125313	1127.88	CSID472106	N,N'-[(2-Phenyl-4,6-pyrimidinediyl)di-4,1-phenylene]diacetamide
3.00_343.0339m/z	343.034	3.00323	0.00873464	0.00415573	1644.66	CSID487704	N-(2-Acetyl-3-oxo-1,2-oxazolidin-4-yl)-4-methylbenzenesulfonamide
3.20_243.0203m/z	243.02	3.20333	0.000497217	0.000460605	980.022	CSID2702208	1,2-Dihydro-2-thioxo-4H-3,1-benzoxazin-4-one
3.25_124.0235m/z	124.023	3.25475	8.82049e-05	0.000110911	301.162	CSID455722	1-[(Phenylthio)methyl]pyridinium
3.27_229.0014m/z	229.001	3.2719	0.0137143	0.00583257	9079.68	CSID89218	2-(Carboxymethylthio)-4-Methylpyrimidine
3.29_345.0838m/z	345.084	3.28905	0.0217093	0.00818076	1073.19	CSID347390	N-[6-(2-Furyl)-2-oxo-2H-pyran-3-yl]benzamide
3.31_128.0125m/z	128.012	3.30618	5.39483e-05	7.30307e-05	179.793	CSID10215	N-Hydroxyphthalimide
3.31_272.1609m/z	272.161	3.30618	0.0296101	0.0102471	161280	CSID486563	O-Cyclohexyl S-[2-(diethylamino)ethyl] ethylphosphonothioate
3.36_143.0179m/z	143.018	3.35772	0.000841826	0.000704471	436.497	CSID540182	6-Methoxydibenzo[d,f][1,3,2]dioxaphosphepine 6-oxide
3.36_164.0226m/z	164.023	3.35772	5.0215e-06	1.01718e-05	11159.4	CSID542696	Diethyl 2-oxo-2H-chromen-4-ylphosphonate
3.36_254.9815m/z	254.981	3.35772	0.0213573	0.00808598	6801.15	CSID359226	5-Methyl-4-hydroxythieno[2,3-d]pyrimidine-6-carboxylic acid
3.36_296.0073m/z	296.007	3.35772	0.00100818	0.000814523	6842.66	CSID470818	N-((2Z)-3-Methyl-6-nitro-1,3-benzothiazol-2(3H)-ylidene)acetamide
3.37_246.1126n	310.128	3.37485	0.006894	0.00350822	18688.6	CSID29743427	3,3'-[1,2-Ethanediylbis(oxy)]di(2-pyridinamine)
3.39_315.0706m/z	315.071	3.392	0.00322248	0.00199455	23456.5	CSID12551683	N'-[(E)-(3,4-Dihydroxyphenyl)methylene]-2-methylbenzohydrazide
3.44_311.0733m/z	311.073	3.44342	0.00316838	0.00196977	17329.2	CSID3064814	5-Oxoprolylhistidine
3.53_273.0323m/z	273.032	3.52913	0.000204414	0.000223849	242.059	CSID161732	2,8-Dimethylphenoxathiine
3.61_434.2133m/z	434.213	3.61493	0.0100846	0.00462636	145252	CSID16574337	ser-his-lys
2.92_254.9812m/z	254.981	2.91752	0.00204355	0.0014153	9117.39	CSID359226	5-Methyl-4-hydroxythieno[2,3-d]pyrimidine-6-carboxylic acid
3.72_109.0278m/z	109.028	3.7178	0.000988065	0.000800979	147.633	CSID519157	9-Diazo-9H-pyrido[3',2':3,4]cyclopenta[1,2-b]pyridine
2.90_291.0305m/z	291.031	2.90027	0.00894304	0.00423139	7520.82	CSID501448	3,4-Bis[(4-methylphenyl)thio]cyclobut-3-ene-1,2-dione
2.90_146.0392m/z	146.039	2.90027	0.000561453	0.000507865	977.802	CSID523683	1-Naphthoyl Cyanide
1.60_351.0478m/z	351.048	1.60283	0.00245644	0.00162369	1543.85	CSID3106248	1-Azido-N-methyl-9,10-dioxo-9,10-dihydro-2-anthracenecarboxamide
1.67_297.0540m/z	297.054	1.6714	0.0187371	0.00733976	531.211	CSID15968	Fluorescein
1.71_279.0368m/z	279.037	1.70568	4.77773e-08	3.125e-07	668.771	CSID4516922	(3E)-4-[(5-Methyl-2-oxido-1,3,2-dioxaphosphinan-2-yl)oxy]-3-penten-2-one
1.72_275.9921m/z	275.992	1.72283	9.8002e-08	4.91087e-07	318.794	CSID472543	2-[(4-Nitrophenyl)sulfonyl]ethanol
1.86_205.0017m/z	205.002	1.86003	0.0101071	0.00463262	1966.76	CSID278069	(4,5-dihydro-1H-imidazol-2-ylthio)acetic acid
1.89_288.1537m/z	288.154	1.89432	0.027414	0.00968362	710.411	CSID20052190	Methyl 4,6-bis(dimethylamino)-1,3,5-triazine-2-carboximidate
1.93_243.0176m/z	243.018	1.9286	0.000371156	0.000364111	934.447	CSID483049	N-[Methylsulfonyl]benzenecarboxamidine
2.10_212.0438m/z	212.044	2.10008	0.0140654	0.00593873	4319.45	CSID512252	Bis-[4-(4-methoxy-phenyl)-furazan-3-yl]-diazene
2.28_321.0490m/z	321.049	2.28295	6.42026e-08	3.73843e-07	868.824	CSID515732	4-Formylphenyl 1-naphthoate
2.37_137.0178m/z	137.018	2.36867	1.06918e-06	2.90533e-06	125.786	CSID524055	Ethyl 2-amino-5-carbamoyl-4-methyl-3-thiophenecarboxylate
2.44_288.1539m/z	288.154	2.43723	0.00561221	0.00301476	196.034	CSID29739567	Hexyl N-isobutyryl-beta-alaninate
2.57_321.0494m/z	321.049	2.57445	4.18737e-06	8.78566e-06	758.891	CSID221448	2-(2-Naphthoyl)benzoic acid
2.63_307.0995m/z	307.1	2.62588	0.000572276	0.000515978	2338.12	CSID4054687	N-[2-(3-Phenyl-1,2,4-oxadiazol-5-yl)phenyl]nicotinamide
2.76_321.0513m/z	321.051	2.76312	8.12016e-06	1.50422e-05	630.67	CSID507205	2-[(Methylsulfonyl)methyl]-5-nitro-2,3-dihydro-1-benzofuran
2.80_450.2014m/z	450.201	2.7974	0.000291302	0.000298279	1055.82	CSID2239729	N-[4-(4-Morpholinylcarbonyl)phenyl]-2-oxo-1-oxaspiro[4.5]decane-4-carboxamide
2.85_221.0306m/z	221.031	2.84883	0.0308751	0.0105721	7013.93	CSID510710	N,N'-Bis(2-nitrophenyl)-1H-imidazole-4,5-dicarboxamide
2.85_243.0198m/z	243.02	2.84883	0.0014577	0.00108728	1057.73	CSID508537	Benzothiazole-2-carboxylicacid
2.85_356.0842m/z	356.084	2.84883	0.0355076	0.0117596	713.063	CSID466839	Methyl N-[(diethoxyphosphoryl)methyl]-N-(ethoxycarbonyl)glycinate
2.85_361.1090m/z	361.109	2.84883	0.0159472	0.0065096	6066.2	CSID506701	1,10-Dioxa-4,7,13,16-tetraazacyclooctadecane-3,6,14,17-tetrone
2.90_271.0282m/z	271.028	2.90027	3.71895e-05	5.3256e-05	553.214	CSID133380	4-(1-Naphthalenyl)-2-thiazolamine
3.73_143.0183m/z	143.018	3.73493	2.91135e-05	4.33437e-05	213.718	CSID16291	p-azobenzenesulfonic acid
3.73_225.0094m/z	225.009	3.73493	0.0457217	0.0142335	945.163	CSID69444	1,4-Butanediol dinitrate
3.78_139.5206m/z	139.521	3.78067	0.000261477	0.000273107	691.352	CSID20161054	Phenol, 4,5-dimethyl-2-(2-thiazolylazo)-
5.11_190.0492m/z	190.049	5.11267	0.00250674	0.00164833	4072.12	CSID20054265	Diethyl 1,4-dihydroxy-2,3-phenazinedicarboxylate
5.13_310.1642m/z	310.164	5.12982	0.00963494	0.00446392	1273.21	CSID493822	1-(2-Morpholin-4-ylethyl)-2-aminobenzimidazole
5.35_379.1495m/z	379.149	5.34697	0.024244	0.00885009	1904.91	CSID12929396	Isopropyl 7-(4-hydroxyphenyl)-5-methyl-1,7-dihydrotetrazolo[1,5-a]pyrimidine-6-carboxylate
5.47_177.0658m/z	177.066	5.46708	3.34553e-05	4.88404e-05	245.177	CSID66662	3,5-DIMETHOXY-4-HYDROXYBENZHYDRAZIDE
5.69_418.1851m/z	418.185	5.69007	0.0215843	0.00815255	1143.41	CSID469720	(8E)-4a-Ethoxy-8-imino-10a-methyl-6-oxooctahydro-1H-xanthene-8a,9,9(2H,6H)-tricarbonitrile
5.71_303.0130m/z	303.013	5.7072	5.13903e-05	7.01361e-05	7440.5	CSID539622	9,10-Dioxo-9,10-dihydro-1,8-anthracenedicarbonitrile
5.71_321.0242m/z	321.024	5.7072	0.000511454	0.000470403	4847.04	CSID497551	Bis(4-methylphenyl) methanedisulfonate
5.71_335.0393m/z	335.039	5.7072	0.0139872	0.00591319	3199.06	CSID28548607	6-(6-Amino-8-azido-9H-purin-9-yl)tetrahydro-4H-furo[3,2-d][1,3,2]dioxaphosphinine-2,7-diol 2-oxide
5.78_151.0374m/z	151.037	5.77578	7.97782e-06	1.48054e-05	3985.58	CSID1042292	2-styrylthiophene
5.79_135.0442m/z	135.044	5.79292	0.0082599	0.00400105	141.08	CSID529090	N-Methyl-P,P-diphenylphosphinic hydrazide
5.79_142.0178m/z	142.018	5.79292	0.000359314	0.000354889	460.38	CSID1242335	1-Prop-2-ynyl-2-thiophen-2-yl-1H-benzoimidazole
5.81_177.0540m/z	177.054	5.81007	1.11947e-05	1.95283e-05	2191.24	CSID4521962	Ethyl (4E)-3-oxo-4-(5-oxodihydro-2(3H)-furanylidene)butanoate
5.86_306.0285m/z	306.029	5.86148	0.0102994	0.00469373	1550.06	CSID2885933	N-[(3-Methyl-1,2-oxazol-5-yl)carbamothioyl]benzamide
6.08_267.0881m/z	267.088	6.07877	0.0337093	0.0113097	10440.5	CSID485648	N-[2,5-Dioxo-1-(2-pyridinyl)-3-pyrrolidinyl]-5-oxoprolinamide
6.13_303.0129m/z	303.013	6.13028	7.95593e-06	1.47894e-05	3120.83	CSID4911574	(2E)-2-Amino-2-(hydroxyimino)-N-(4-sulfamoylphenyl)acetamide
6.23_177.0540m/z	177.054	6.23313	3.56182e-06	7.67553e-06	1793.19	CSID4928231	1-(5H-[1,2,4]Triazino[5,6-b]indol-3-yl)-1,2-triazadien-2-ium
6.23_398.2173m/z	398.217	6.23313	0.00363088	0.002178	36936.3	CSID548636	4,4'-(Methoxycarbonimidoyl)bis(N,N-diethylaniline)
6.39_206.0244m/z	206.024	6.38752	0.0187944	0.00735618	2456.37	CSID2248009	2-Methyl-1-[(4-methylphenyl)sulfonyl]-5-indolinesulfonamide
6.54_162.0435m/z	162.044	6.5419	0.00186803	0.00131915	11588.4	CSID502027	2-(4-Morpholinyl)-N-(1-phenylethyl)-2-thioxoacetamide
5.06_214.1546m/z	214.155	5.06123	1.43999e-08	1.53767e-07	259.778	CSID29739394	N-Decylmethanimine
5.06_167.0464m/z	167.046	5.06123	2.34686e-08	2.02287e-07	362.369	CSID62214	Tritylformic acid
4.91_314.1946m/z	314.195	4.90687	0.00538636	0.00292209	1292.9	CSID504213	N-(2,2,6,6-Tetramethyl-4-piperidinyl)-1H-pyrazole-3-carboxamide
4.84_380.1332m/z	380.133	4.83828	0.00657394	0.0033866	1179.6	CSID533661	4-(Dimethylamino)-2-methoxy-5-nitro-N-(3-pyridinyl)benzamide
3.78_163.0383m/z	163.038	3.78067	0.0270319	0.00958105	231.85	CSID12693	Ethyl gallate
3.78_237.0068m/z	237.007	3.78067	0.00739597	0.00368896	8677.03	CSID514420	N-(Thieno[3,2-c]pyridin-3-yl)acetamide
3.78_272.1608m/z	272.161	3.78067	0.0268006	0.00951825	165184	CSID486228	3-{[2-(Diethylamino)ethyl]amino}-5,7-dimethylpyrimido[4,5-e][1,2,4]triazine-6,8(5H,7H)-dione
3.78_283.0124m/z	283.012	3.78067	1.82623e-06	4.43594e-06	8741.63	CSID495006	N-Carbamoyl-N-(ethanethioyloxy)benzamide
3.93_163.0388m/z	163.039	3.93495	0.00856168	0.00409735	913.253	CSID1207	Vanillyl mandelic acid
3.95_261.0331m/z	261.033	3.95208	0.0484369	0.0148212	507.339	CSID474274	2-[2-(2-Oxo-1,3-oxazolidin-3-yl)ethyl]-1,2-benzothiazol-3(2H)-one 1,1-dioxide
4.00_278.0379m/z	278.038	4.00362	0.00883505	0.00419347	1204.69	CSID498115	4-[5-(1-Methyl-1H-pyrazol-5-yl)-1,2,4-oxadiazol-3-yl]-1,2,5-oxadiazol-3-amine
4.14_221.0731m/z	221.073	4.14075	0.00256561	0.00167745	3332.52	CSID1604311	2-Methyl-3-{[2-(4-morpholinyl)ethyl]carbamoyl}naphtho[1,2-b]furan-5-yl acetate
4.19_222.0079m/z	222.008	4.19228	0.0259435	0.00929386	1208.77	CSID810711	2-amino-4-(4-pyridyl)-Thiazole
1.59_278.0458m/z	278.046	1.58563	0.000192252	0.000211929	747.5	CSID272324	(Benzylsulfonyl)acetic acid
4.19_378.1177m/z	378.118	4.19228	1.11617e-06	3.01098e-06	823.468	CSID2004321	(2Z)-4-(2-{[3-(4-Methylphenyl)-1H-pyrazol-5-yl]carbonyl}hydrazino)-4-oxo-2-butenoic acid
4.24_367.1477m/z	367.148	4.24372	0.00390203	0.002296	12653.5	CSID549988	Dinaphtho[1,2-e:1',2'-e']cyclohepta[1,2-b:1,7-b']dipyran, 6,7,8,9-tetrahydro-
4.28_380.1335m/z	380.133	4.278	0.0386464	0.0125313	13976.4	CSID2411757	1-(2-Ethoxyphenyl)-4-(1-methyl-1H-benzimidazol-2-yl)-2-pyrrolidinone
4.31_165.0511m/z	165.051	4.31228	0.0418704	0.0133027	114.787	CSID2492210	Acetamidine, N-hydroxy-2-(4-methoxy-6-morpholin-4-yl-[1,3,5]triazin-2-yloxy)-
4.43_143.0337m/z	143.034	4.43238	0.000281192	0.000289715	511.372	CSID29739575	N-(1-Acetyl-6-nitro-1H-benzimidazol-7-yl)acetamide
4.48_326.0803m/z	326.08	4.4838	0.00258729	0.00168744	426.725	CSID462829	Methyl N-(3-methylbenzoyl)methioninate
4.50_272.1605m/z	272.16	4.50095	0.0221248	0.00829684	18532	CSID511416	1-[(3,3-Dimethyl-2-oxobutyl)methylamino]-4-methyl-2-pentanone
4.55_314.1950m/z	314.195	4.54667	0.0442182	0.0138941	2825.62	CSID504213	N-(2,2,6,6-Tetramethyl-4-piperidinyl)-1H-pyrazole-3-carboxamide
4.65_271.0249m/z	271.025	4.64963	0.000393695	0.000381629	146.81	CSID13565485	Oosporein
4.77_254.1487m/z	254.149	4.76963	0.0333258	0.0112092	1518.88	CSID4523371	1-[(1E)-1-Hepten-1-yl]-2-azepanone
4.24_254.1495m/z	254.149	4.24372	0.0209665	0.00797779	11039	CSID471878	N-[1-(Bicyclo[2.2.1]hept-2-yl)ethyl]butanamide
6.54_182.5556m/z	182.556	6.5419	0.00487226	0.0027191	1320.91	CSID17766305	N'-((8-Hydroxy-2-quinolinyl)methylene)-3-phenylpropanohydrazide
1.57_144.0256m/z	144.026	1.56848	3.33046e-08	2.47367e-07	61.4536	CSID122110	1-Methyl-1H-tetrazol-5-amine
1.40_307.0327m/z	307.033	1.40267	0.0059648	0.00315448	2496.62	CSID17185	3-Nitronaphthalic anhydride
0.80_248.1122m/z	248.112	0.802417	0.0187697	0.0073494	20883.2	CSID38241	Metribuzin-diketo
0.80_250.0917m/z	250.092	0.802417	9.85489e-06	1.76046e-05	6322.86	CSID497584	1-[4-(2-Pyridinyl)-1-piperazinyl]ethanone
0.80_259.0893m/z	259.089	0.802417	0.00474116	0.00266552	22023.1	CSID472599	Triethylene glycol, mononitrate
0.80_266.1228m/z	266.123	0.802417	0.0314936	0.0107377	27991.4	CSID476079	4-Acetoxy-2-carboxy-1,1-dimethylpyrrolidinium
0.80_294.0686m/z	294.069	0.802417	2.42815e-07	9.32539e-07	163.794	CSID470236	N,N'-(3-Methyl[1,2,4]triazolo[4,3-a][1,3,5]triazine-5,7-diyl)diacetamide
0.80_295.1123m/z	295.112	0.802417	0.000407785	0.00039154	19916.5	CSID519338	Phenacyl 2,2-diphenylacetate
0.80_321.0541m/z	321.054	0.802417	3.32399e-07	1.16946e-06	349.498	CSID486316	Ethyl 6-(4-morpholinylsulfonyl)-2-oxo-1,3-benzoxazole-3(2H)-carboxylate
0.80_385.0964m/z	385.096	0.802417	0.0294329	0.0101974	1784.09	CSID4214975	2-(1,3-Benzoxazol-2-ylsulfanyl)-N-(4-sec-butylphenyl)acetamide
0.80_414.1583m/z	414.158	0.802417	0.000509437	0.000469065	1259.49	CSID859839	N-(1,5-Dimethyl-3-oxo-2-phenyl-2,3-dihydro-1H-pyrazol-4-yl)-1-piperidinesulfonamide
0.80_442.1572m/z	442.157	0.802417	3.15319e-05	4.64887e-05	347.137	CSID9916210	DL-dibutyroylphosphatidylcholine
0.82_258.1088m/z	258.109	0.819567	0.0017573	0.00125932	10868.9	CSID491252	1,3-Diacetamidopyridinium
0.82_365.1053m/z	365.105	0.819567	0.00934531	0.00436305	27265.5	CSID471395	1-Deoxy-2-acetyl-3,4-isopropylidene-6-(p-tosyl)hexopyranose
0.84_155.0266m/z	155.027	0.836717	0.000711871	0.000615444	834.647	CSID495641	Dimethyl (benzoylhydrazono)malonate
0.84_170.0322m/z	170.032	0.836717	0.000680778	0.000592856	1623.52	CSID4523306	Methyl (2E)-5-[2-(dimethoxyphosphoryl)acetoxy]-2-hexenoate
0.84_358.0801n	191.038	0.836717	0.0255866	0.00919951	9176.68	CSID519405	4-Methoxy-3-{[3-(4-nitrophenyl)-3-oxopropanoyl]amino}benzoic acid
0.84_203.0523m/z	203.052	0.836717	0.000136994	0.000160772	65665.4	CSID4457968	2,5-Anhydro-4-deoxy-3-C-methyl-5-phenyl-2-thiopentonic acid
0.84_230.0563m/z	230.056	0.836717	0.0287878	0.0100342	245.294	CSID532828	6,13-Dibenzylidene-1,4,8,11-tetraoxacyclotetradecane-5,7,12,14-tetrone
0.84_319.1584m/z	319.158	0.836717	0.0154191	0.00635569	3863.61	CSID537253	(2-Methyl-1-trityl-1H-imidazol-4-yl)methanol
0.84_337.1716m/z	337.172	0.836717	0.000313571	0.000316347	17874.4	CSID542105	N-Allyl-N'-(2-methyl-2-propanyl)-6-(4-morpholinyl)-1,3,5-triazine-2,4-diamine
0.80_234.0965m/z	234.096	0.802417	0.00605562	0.00319291	12611.1	CSID466810	2-(5-Amino-3-oxo-3,6-dihydro-1(2H)-pyrazinyl)acetamide
0.84_459.1086m/z	459.109	0.836717	0.00148208	0.00110276	209.444	CSID4932358	4-[1-(4-Hydroxyphenyl)-3-oxo-1,3-dihydro-2-benzofuran-1-yl]phenyl beta-D-threo-hexopyranosiduronic acid
0.80_220.0810m/z	220.081	0.802417	0.00436649	0.00250073	2530.27	CSID21267522	3-(3-Amino-1H-1,2,4-triazol-5-yl)propanoic acid
0.80_162.0442m/z	162.044	0.802417	1.31497e-06	3.40175e-06	338.074	CSID109657	Benzo[a]tetraphene
0.65_224.1380m/z	224.138	0.65385	0.0136189	0.00579997	1005.33	CSID485545	Bicyclopentyl-2'-en-2-yl-dimethyl-amine
0.65_450.2023m/z	450.202	0.65385	1.20356e-05	2.07463e-05	209.796	CSID495832	1,3-Dibenzoylazacyclotridecan-2-one
0.67_151.0345m/z	151.035	0.670983	0.000636672	0.000563251	4544.85	CSID13835180	Diethylene glycol
0.67_199.0803m/z	199.08	0.670983	0.000620536	0.000551752	1946.2	CSID401721	2,4-Diamino-5,6,7,8-tetrahydro-9H-cyclohepta[4,5]thieno[2,3-d]pyrimidine
0.72_156.0418m/z	156.042	0.722417	0.0209284	0.00796782	228.286	CSID526370	5-Methyl-1,5-dihydro-8H-pyrazolo[3,4-d]tetrazolo[1,5-a]pyrimidin-8-one
0.74_317.0494m/z	317.049	0.739567	8.40662e-08	4.48845e-07	361.404	CSID472806	2,5-Dimethoxy-3,6-dinitrobenzonitrile
0.76_375.1278m/z	375.128	0.7567	0.00172005	0.00123808	1449.78	CSID538758	Methyl N-(2,4-dinitrophenyl)leucinate
0.76_397.1082m/z	397.108	0.7567	0.0393036	0.0126931	939.625	CSID123578	Benzylidene(triphenyl)phosphorane
0.79_143.0191m/z	143.019	0.785283	5.24468e-05	7.14612e-05	781.712	CSID59559	5-Methyl-3-isoxazolamine
0.79_175.1184m/z	175.118	0.785283	0.01576	0.00645684	1247.57	CSID74305	1,3-Bis(ethylamino)propane
0.79_190.1061m/z	190.106	0.785283	0.00349482	0.00211955	494.084	CSID123704	3-Cyano-1,1,2-trimethylguanidine
0.79_204.0962m/z	204.096	0.785283	0.0240592	0.00880088	3410.92	CSID63662	24FC717FE5
0.79_294.0026m/z	294.003	0.785283	3.62294e-10	1.71746e-08	826.007	CSID20070196	Thiazolidin-4-one, 2-imino-3-(4-pyrrol-1-ylfurazan-3-yl)-
0.79_315.0388m/z	315.039	0.785283	0.00228881	0.0015386	130.077	CSID4098009	N-Isopropyl-3-oxo-3,4-dihydro-2H-1,4-benzoxazine-6-sulfonamide
0.79_324.1287m/z	324.129	0.785283	0.000137616	0.000161332	14467.1	CSID16568296	gln-asn
0.79_333.0675m/z	333.068	0.785283	0.0499789	0.0151791	691.557	CSID21593889	3-(4-Amino-1,2,5-oxadiazol-3-yl)-N-(3-methoxybenzyl)-1,2,4-oxadiazol-5-amine
0.79_339.0598m/z	339.06	0.785283	2.01146e-06	4.77482e-06	961.597	CSID544095	3,3'-(p-Phenylenedioxy)diphenol
0.79_410.1644m/z	410.164	0.785283	0.0013915	0.00104631	976.386	CSID543607	10-t-Butyl-9,10-dihydro-10-hydroxy-9-phenyl-9-phosphaanthracene
0.79_428.1753m/z	428.175	0.785283	0.000852093	0.00071146	5175.54	CSID29761116	Heptyl 2-(2-methyl-5-nitro-1H-imidazol-1-yl)ethyl glutarate
0.80_188.0912m/z	188.091	0.802417	0.000659051	0.00057785	817.37	CSID242198	6-Methyl-4,5-pyrimidinediamine
0.85_109.0288m/z	109.029	0.85385	0.0173944	0.00694398	1247.32	CSID69357	Dimethyl methylenemalonate
0.85_163.0591m/z	163.059	0.85385	0.000763241	0.000649874	25274.1	CSID86862	3-Amino-5-pyrazolone
0.85_325.1129m/z	325.113	0.85385	2.35792e-05	3.63848e-05	295832	CSID16568259	asn-glu
1.16_329.0909m/z	329.091	1.16255	0.00847228	0.00406855	691.682	CSID4445143	Furofoline I
1.16_456.2053m/z	456.205	1.16255	9.03449e-05	0.000113094	2305.86	CSID4099483	9-Methoxy-1,2,3-trimethyl-5,7-diphenyl-1H-pyrrolo[3,2-g]quinoline
1.16_474.2166m/z	474.217	1.16255	0.00103174	0.000828743	4033.72	CSID7838321	(20E)-20-(Carbamothioylhydrazono)pregna-5,16-dien-3-yl acetate
1.25_198.0476m/z	198.048	1.2484	0.0464875	0.0144014	1884.68	CSID4521996	1-(2,4-Diamino-5-pyrimidinyl)-3-(3,4,5-trimethoxyphenyl)thiourea
1.25_205.0478m/z	205.048	1.2484	0.017015	0.00683394	671.017	CSID1013269	1-(4-Amino-1,2,5-oxadiazol-3-yl)-5-(methoxymethyl)-1H-1,2,3-triazole-4-carboxylic acid
1.25_340.0957m/z	340.096	1.2484	9.83306e-05	0.000121229	1745.4	CSID29754383	4-(Dimethylamino)-9-methyl-5,7-dihydro-6H-pyridazino[4,5-b]pyrimido[5,4-e][1,4]thiazin-6-one
1.25_345.0462m/z	345.046	1.2484	0.0177437	0.0070459	10075.8	CSID502770	(3,4-Dimethylphenyl)(2,4-dinitrophenyl)methanone
1.25_356.1526m/z	356.153	1.2484	0.00655813	0.00338054	428.053	CSID4459290	N-Phenyl-2-(1-piperidinylacetyl)hydrazinecarbothioamide
1.28_170.0324m/z	170.032	1.28268	0.00859303	0.00410707	2379.07	CSID4523306	Methyl (2E)-5-[2-(dimethoxyphosphoryl)acetoxy]-2-hexenoate
1.30_231.0174m/z	231.017	1.29982	0.0149587	0.00621322	3285.17	CSID304740	Ethyl 2-amino-4-methylthiazole-5-carboxylate
1.30_261.0297m/z	261.03	1.29982	0.000151868	0.000174851	7580.59	CSID544297	3,7-Dinitrodibenzo[a,d]cycloheptene-5-one
1.33_175.0274m/z	175.027	1.3341	0.0369237	0.0121217	4074.81	CSID29759934	2-(Pentanoyloxy)phenyl 2-thiophenecarboxylate
1.33_182.0325m/z	182.033	1.3341	2.6563e-05	4.01185e-05	63916.6	CSID4483498	Ethene, 1,2-bis[5-(4-pyridyl)-1,3,4-oxadiazol-2-yl]-
1.33_191.0369m/z	191.037	1.3341	0.020302	0.00778688	275033	CSID12982883	5,6-Di-(4-hydroxyphenylamino)-[1,2,5]oxadiazolo[3,4-b]pyrazine
1.33_243.0170m/z	243.017	1.3341	0.000230671	0.000246397	1427.47	CSID37929	2-(4,6-dimethylpyrimidin-2-ylthio)acetic acid
1.35_137.0178m/z	137.018	1.35125	1.16045e-05	2.01277e-05	2585.66	CSID524055	Ethyl 2-amino-5-carbamoyl-4-methyl-3-thiophenecarboxylate
1.35_164.0227m/z	164.023	1.35125	5.56668e-08	3.42646e-07	449.036	CSID455185	1,12-Perylenedione
1.39_143.0185m/z	143.019	1.38553	2.53024e-05	3.8563e-05	4784.82	CSID7808	Triethylene glycol dinitrate
1.39_335.0773m/z	335.077	1.38553	3.07318e-07	1.1073e-06	8125.04	CSID506272	N-(2,4-Dinitrophenyl)-3-(1H-indol-2-yl)alanine
1.16_315.0711m/z	315.071	1.16255	0.000739081	0.000633435	7131.9	CSID470626	1-Acetyl-5,7-dinitroindoline
1.16_206.0252m/z	206.025	1.16255	0.0053128	0.00288922	1861.85	CSID2248009	2-Methyl-1-[(4-methylphenyl)sulfonyl]-5-indolinesulfonamide
1.15_538.1731m/z	538.173	1.14542	9.66881e-08	4.88116e-07	1223.16	CSID252142	4-piperidino-3-nitrophenyl sulfone
1.15_182.0804m/z	182.08	1.14542	0.00326813	0.00201646	553.193	CSID506054	Ethyl 4-[(2-methoxy-2-oxoethyl)amino]-4-oxobutanoate
0.85_381.0780m/z	381.078	0.85385	0.00152178	0.00112478	122505	CSID4521816	Diethyl (2E)-2-[(1E)-3-(4-nitrophenyl)-1-triazen-1-yl]-2-butenedioate
0.91_135.0436m/z	135.044	0.905283	0.000223187	0.000239706	790.262	CSID4519361	Octa-3,5-diene-2,7-dione, 4,5-dihydroxy-
0.91_184.0629m/z	184.063	0.905283	0.00588616	0.00312228	2279.73	CSID29743213	N-(9-Acetyl-9H-purin-6-yl)acetamide
0.91_236.0636m/z	236.064	0.905283	0.04276	0.0135236	3675.56	CSID4463730	6-Methyl-N-[4-(5-methyl-2-furyl)-1,3-thiazol-2-yl]-2-pyridinamine
0.92_165.0548m/z	165.055	0.922433	0.0158918	0.00649311	5945.85	CSID4521257	Methyl 4-oxo-2-heptenedioate
0.92_193.0477m/z	193.048	0.922433	0.003956	0.00232254	8849.64	CSID161732	2,8-Dimethylphenoxathiine
0.92_199.0590m/z	199.059	0.922433	0.00204957	0.00141711	5411.48	CSID66725	Trimethyl citrate
0.92_223.0598m/z	223.06	0.922433	0.0251462	0.00907917	20871.8	CSID478009	5,6-Dihydro-2H-pyran-2,3,5-triyl triacetate
0.92_229.0694m/z	229.069	0.922433	0.0136173	0.00579997	23042.8	CSID144762	3-nitrobenzimidamide
1.42_121.5206m/z	121.521	1.4199	0.00351218	0.00212699	15691.5	CSID3965451	1-[2-(Allylamino)-4-amino-1,3-thiazol-5-yl]ethanone
0.92_241.0704m/z	241.07	0.922433	0.00133924	0.00101847	28035.2	CSID560491	Benzotriazole-2-acetic acid
0.92_289.2612m/z	289.261	0.922433	0.00101295	0.000818157	268.048	CSID28676956	N-Tetradecylmethanimine
0.96_376.1466m/z	376.147	0.956717	0.0439772	0.0138314	1041.65	CSID20125289	2-(1-Styryl-7H-indeno[1,2-f]quinolin-3-yl)phenol
0.99_278.1224m/z	278.122	0.991117	0.000568265	0.000513054	11306.6	CSID2405500	1-(1-Hydroxy-2-methyl-2-propanyl)tetrahydroimidazo[4,5-d]imidazole-2,5(1H,3H)-dione
0.99_404.1547m/z	404.155	0.991117	0.0290987	0.010111	864.664	CSID547936	4,5,6-Triphenyl-4-phosphaspiro[2.4]hept-5-ene
1.08_365.1046m/z	365.105	1.07683	0.0137873	0.00585654	64229.5	CSID529202	Diphenyl(1-phenylpropyl)phosphine oxide
1.13_187.0607m/z	187.061	1.12827	0.038421	0.0124881	1477.22	CSID472413	Dimethyl oxydi-2,1-ethanediyl biscarbonate
1.13_205.0725m/z	205.073	1.12827	0.00125165	0.000963919	7702.84	CSID486994	N-(3-Amino-3-oxopropyl)-1-methyl-4-nitro-1H-pyrrole-2-carboxamide
1.13_288.1538m/z	288.154	1.12827	0.0288946	0.010062	617.819	CSID533943	Methyl 4,6-bis(dimethylamino)-1,3,5-triazine-2-carboximidate
1.13_388.1761m/z	388.176	1.12827	0.000413831	0.000395527	668.544	CSID490090	1,3-Dibenzyl-2-(4-pyridinyl)hexahydropyrimidine
0.92_253.0699m/z	253.07	0.922433	0.000235817	0.000250852	29853.6	CSID233811	Tetramethyl 1,2,3,4-cyclobutanetetracarboxylate
13.67_202.6230m/z	202.623	13.6711	0.00139258	0.00104688	1812.56	CSID29740424	Dodecyl N-[(2-methoxyethoxy)carbonyl]-beta-alaninate
6.54_369.0856m/z	369.086	6.5419	0.0118655	0.00523127	11894.2	CSID1912	acetohexamide
6.68_313.0707m/z	313.071	6.67905	0.00704012	0.0035575	4375.13	CSID7875072	(2E)-2-{[4-(4-Morpholinylmethyl)-2-thienyl]methylene}hydrazinecarboxamide
10.49_147.0459m/z	147.046	10.4923	0.00220318	0.00149484	214.481	CSID152333	Pyrazino[2,3-f]quinoxaline
10.49_175.5194m/z	175.519	10.4923	0.0142797	0.00600571	426.601	CSID514505	4-Nitro-N-[5-(3-pyridinyl)-1,3,4-thiadiazol-2-yl]benzamide
10.49_225.6110m/z	225.611	10.4923	0.0425739	0.0134814	1484.69	CSID490216	1-Benzyl-3a,8-dimethyl-1,2,3,3a,8,8a-hexahydropyrrolo[2,3-b]indol-5-yl (2-methylphenyl)carbamate
10.54_101.0163m/z	101.016	10.5381	0.000940162	0.000769801	212.716	CSID63056	Dimethylbarbituric acid
10.54_135.0798m/z	135.08	10.5381	7.56048e-05	9.71908e-05	959.977	CSID451719	Methyl dicyclopropyl(hydroxy)acetate
10.54_142.0410m/z	142.041	10.5381	0.0279509	0.00981623	1220.54	CSID492159	1-Cyclopentylethyl 2-thienylacetate
10.54_145.0648m/z	145.065	10.5381	0.000106365	0.000129605	808.78	CSID29743379	Butyl 2-(butylsulfanyl)benzoate
10.56_184.0700m/z	184.07	10.5552	4.36094e-05	6.12423e-05	3214.94	CSID503864	2-(1,4,4-Trimethylcyclohex-2-en-1-yl)ethyl p-toluenesulfonate
10.56_372.1074m/z	372.107	10.5552	0.0377689	0.0123314	1850.17	CSID17766645	5-(4-Methoxyphenyl)-2-phenyl-1H-1,3,4-benzotriazepine
10.59_220.5366m/z	220.537	10.5896	1.36877e-05	2.31522e-05	28627.5	CSID530722	4-Benzoyl-N-(3-methyl-6-nitrobenzothiazol-2(3H)-ylidene)benzamide
10.59_250.0524m/z	250.052	10.5896	0.000601338	0.000536681	1589.92	CSID167277	7,11b-Dihydroindeno[2,1-c]chromene-3,6a,9,10(6H)-tetrayl tetraacetate
10.59_361.0924m/z	361.092	10.5896	0.00786779	0.00386205	106601	CSID453529	Tetraethyl 1,3-propanediylbis(phosphonate)
10.59_383.0733m/z	383.073	10.5896	0.00828043	0.00400722	4757.81	CSID20010402	Ethyl 4,7,7-tricyano-5-(2-furyl)-3-imino-1-methyl-2-oxabicyclo[2.2.1]heptane-6-carboxylate
10.61_328.0578m/z	328.058	10.6067	5.95297e-05	7.95871e-05	379.234	CSID21593902	3-(4-Amino-1,2,5-oxadiazol-3-yl)-N-(2-thienylmethyl)-1,2,4-oxadiazol-5-amine
10.64_205.5313m/z	205.531	10.641	1.96529e-05	3.11753e-05	45245	CSID1103466	N-(1,3-Benzothiazol-2-yl)-4-(1,3-dioxo-1,3-dihydro-2H-isoindol-2-yl)butanamide
10.64_210.0075m/z	210.008	10.641	0.000645492	0.000569199	464.187	CSID456381	5-Amino-3-(2-thienyl)pyrazole
10.64_301.0317m/z	301.032	10.641	0.0160672	0.00654845	1255.03	CSID316274	4-Benzofurazanamine, 7-nitro-N-phenyl-
10.64_331.0819m/z	331.082	10.641	4.67265e-05	6.47224e-05	186757	CSID496749	N-(9H-Carbazol-3-yl)benzamide
10.64_331.2620m/z	331.262	10.641	4.58617e-06	9.45619e-06	7620.65	CSID29757109	Allyl pentadecyl (2E)-2-butenedioate
10.41_331.2623m/z	331.262	10.4066	4.02981e-06	8.50344e-06	2821.49	CSID29756846	Di-(3Z)-3-hexen-1-yl sebacate
10.64_353.0634m/z	353.063	10.641	0.0208291	0.00793998	6580.1	CSID4527462	N-Hydroxy-5-nitro-4,6-diphenyl-2-pyrimidinamine
10.41_331.0817m/z	331.082	10.4066	6.14442e-06	1.19675e-05	75989.2	CSID496749	N-(9H-Carbazol-3-yl)benzamide
10.37_228.0395m/z	228.039	10.3722	1.28742e-06	3.35172e-06	386.739	CSID14338	4-Methyl-2,6,7-trioxa-1-phosphabicyclo[2.2.2]octane 1-oxide
10.11_210.9907m/z	210.991	10.1149	1.16263e-08	1.33996e-07	872.929	CSID483480	(2-Pyridinylsulfinyl)acetonitrile
10.15_661.1517m/z	661.152	10.1492	8.00911e-05	0.000102129	1526.31	CSID470278	5-Acetoxy-2-[(2,3,4,6-tetra-O-acetylhexopyranosyl)oxy]benzyl benzoate
10.20_357.2628m/z	357.263	10.2008	0.0387464	0.0125488	3655.39	CSID486486	2-Amino-4-methoxy-N-[4-diethylamino-1-methylbutyl]benzylamine
10.22_171.0935m/z	171.093	10.2179	0.000249545	0.00026288	616.215	CSID16568716	ala-thr-lys
10.22_441.2147m/z	441.215	10.2179	3.01808e-06	6.62773e-06	4155.09	CSID4520062	2-Benzyl-6-hydroxy-8-methyl-8-azabicyclo[3.2.1]oct-3-yl (2E)-3-phenylacrylate
10.29_305.0371m/z	305.037	10.2865	0.00239563	0.0015915	767.26	CSID260136	3-(2-Naphthyl)-1-thiaindene
10.30_155.0488m/z	155.049	10.3036	0.0264781	0.0094368	607.807	CSID4512230	4,8-Dimethyl-7-hydroxycoumarin
10.30_170.0123m/z	170.012	10.3036	7.46187e-05	9.6182e-05	4763.05	CSID491856	N-(Naphtho[1,2-d][1,3]thiazol-2-yl)-2-furamide
10.30_335.0739n	190.526	10.3036	7.66836e-06	1.43667e-05	52834.3	CSID1243249	2-(2-Oxo-1,3-benzothiazol-3(2H)-yl)-N-(3-quinolinyl)acetamide
10.30_376.0992n	211.039	10.3036	0.000184319	0.000204533	33006.4	CSID549679	6-(2-Biphenylylsulfonyl)-2,4-quinazolinediamine
10.30_286.0473m/z	286.047	10.3036	3.2163e-05	4.72731e-05	16843.1	CSID28941185	Ethyl N-methyl-N-(2-thienylacetyl)glycinate
10.30_301.0717m/z	301.072	10.3036	0.000159604	0.000182438	244988	CSID37830	buthidazole
10.30_301.2430m/z	301.243	10.3036	5.08242e-08	3.22949e-07	11439.3	CSID76414	N,N-Dimethyl-N-(3-sulfopropyl)-1-dodecanaminium
10.32_175.0253m/z	175.025	10.3208	0.00616617	0.00323538	226.331	CSID506392	1-Methyl-4-phosphinanone
10.36_171.5541m/z	171.554	10.3551	3.34758e-05	4.88404e-05	3116.69	CSID4523719	5-Methyl-N,2-diphenyl-1-pyrazolidinecarbothioamide
10.36_192.0678m/z	192.068	10.3551	0.00795061	0.00389185	977.713	CSID121711	Hexaglycine
10.36_199.1115m/z	199.111	10.3551	0.000201778	0.000221335	295.405	CSID16572173	ile-ser-arg
10.36_218.0541m/z	218.054	10.3551	0.00180335	0.00128516	380.6	CSID492251	(2-Pyrimidinyloxy)acetic acid
10.36_388.1063m/z	388.106	10.3551	3.6733e-08	2.60666e-07	2443.7	CSID546834	Dibenzo[a,c]phenazine-11-carboxylic acid
10.39_194.0227m/z	194.023	10.3893	0.000222245	0.000238924	771.613	CSID4452663	N-{(1E)-1-(2-Furyl)-3-[(2-furylmethyl)amino]-3-oxo-1-propen-2-yl}-3-thiophenecarboxamide
10.64_426.0313m/z	426.031	10.641	0.000251322	0.000264318	2669.41	CSID549832	4-(Methylsulfanyl)-6-(2-naphthylsulfonyl)-2-quinazolinamine
10.76_154.5525m/z	154.552	10.761	0.00171299	0.00123365	1544.02	CSID11681614	N'-[(E)-(2-Hydroxyphenyl)methylene]-2-(4-morpholinyl)acetohydrazide
10.76_175.0698m/z	175.07	10.761	0.000655052	0.000575098	2861.61	CSID484736	N-(8-methyl-8-azabicyclo[3.2.1]oct-3-yl)-2-[(4-methylphenyl)thio]acetamide
12.10_189.1028m/z	189.103	12.1047	0.007487	0.00372104	4971.35	CSID496483	6-(Tritylamino)hexanenitrile
12.28_518.4168m/z	518.417	12.2761	1.90758e-05	3.04623e-05	327.799	CSID29749119	Decyl octyl sebacate
12.36_439.3560m/z	439.356	12.3619	0.0172453	0.00689963	492.45	CSID29743122	Hexadecyl 4-(2-methyl-2-propanyl)phenyl succinate
12.64_230.1290m/z	230.129	12.6363	3.3286e-05	4.86457e-05	60.4202	CSID467077	2-Hydrazino-2-oxo-N-[4-(pentyloxy)phenyl]acetamide
12.69_398.1325m/z	398.132	12.6877	0.00104289	0.000835092	1412.94	CSID547583	Methyl 5,8-diethoxyquinoxaline-2,3-dicarboxylate
12.77_230.1286m/z	230.129	12.7678	4.52387e-06	9.36561e-06	197.506	CSID4575678	(6E)-6-[(2-Methyl-2-pentylhydrazino)methylene]-4-nitro-2,4-cyclohexadien-1-one
12.77_423.2061m/z	423.206	12.7678	0.0148431	0.00617814	28462.4	CSID16568453	ala-asn-arg
12.94_221.1889m/z	221.189	12.9392	0.00533051	0.00289696	97.2569	CSID4509641	Methyl 14-hydroxy-5-tetradecenoate
12.94_305.2473m/z	305.247	12.9392	0.00408077	0.00237535	13129.9	CSID4938521	Dioctyl maleate
13.06_321.1364m/z	321.136	13.0593	0.014959	0.00621322	21867.6	CSID539549	5,10-Dimethylbenzo[c]acridine
13.08_332.2946m/z	332.295	13.0765	0.00214446	0.0014649	445.034	CSID29742207	Isobutyl (2E)-4-(diheptylamino)-4-oxo-2-butenoate
13.15_425.2197m/z	425.22	13.145	0.00557287	0.00299845	26239.6	CSID21165	octocrylene
13.18_544.4317m/z	544.432	13.1794	8.14387e-07	2.34448e-06	1581.42	CSID29748794	(3Z)-3-Nonen-1-yl undecyl sebacate
13.23_332.2950m/z	332.295	13.2309	0.0113091	0.00504723	870.305	CSID29739638	Dodecyl N-(cyclohexylcarbonyl)-N-methylglycinate
13.32_289.2518m/z	289.252	13.3166	0.000809249	0.000682162	2582.01	CSID23177608	15-HEDE
13.32_362.1629m/z	362.163	13.3166	0.00379331	0.00224713	2704.36	CSID7841195	HYDROBENZAMIDE
13.32_557.3145m/z	557.314	13.3166	6.9361e-06	1.3202e-05	1320.58	CSID523070	Undecan, 1,11-bis(9,10-dihydroanthracen-9-yl)-
13.40_171.0954m/z	171.095	13.4024	0.00211031	0.00144873	785.888	CSID488819	Benzyl [3-(cycloheptylamino)-3-oxopropyl]carbamate
13.60_289.2522m/z	289.252	13.6026	1.68692e-05	2.75574e-05	5320.61	CSID4520317	Methyl (10E)-14-oxo-10-nonadecenoate
12.10_171.0946m/z	171.095	12.1047	0.0248125	0.00899085	648.391	CSID488819	Benzyl [3-(cycloheptylamino)-3-oxopropyl]carbamate
11.97_369.0506m/z	369.051	11.9731	0.00039394	0.000381756	903.095	CSID499319	Methyl 6-[(2-thienylcarbonyl)amino]-1,3-benzodioxole-5-carboxylate
11.97_359.0434m/z	359.043	11.9731	0.0216997	0.00817948	1556.37	CSID10853312	4-Benzenesulfonyl-5-methyl-2-phenyl-2H-pyrazol-3-ol
11.97_267.0179m/z	267.018	11.9731	0.0407708	0.0130551	1574.65	CSID18015101	1-(2-Furylmethyl)-6-hydroxy-4-methyl-2(1H)-pyrimidinethione
10.76_184.0699m/z	184.07	10.761	0.0007331	0.000630049	2910.02	CSID503864	2-(1,4,4-Trimethylcyclohex-2-en-1-yl)ethyl p-toluenesulfonate
10.76_199.0742m/z	199.074	10.761	0.0453886	0.0141542	64.8299	CSID4518715	Ethyl 9,9-diformylnona-2,4,6,8-tetraenoate
10.76_372.1118m/z	372.112	10.761	0.00194062	0.00135808	2407.87	CSID12938901	5-(4-Methoxybenzyl)-1-(2-methylphenyl)-1,3,5-triazinane-2-thione
10.88_425.3416m/z	425.342	10.8811	0.000223033	0.000239617	122.255	CSID29759170	Hexadecyl 2-phenylethyl glutarate
11.02_469.3305m/z	469.33	11.0183	1.01145e-07	5.00014e-07	662.978	CSID66360	Triheptyl 1,2,4-benzenetricarboxylate
11.07_301.2149m/z	301.215	11.0698	2.43805e-06	5.55092e-06	724.794	CSID4975993	8-iso-Prostaglandin A1
11.07_377.2274m/z	377.227	11.0698	0.0340965	0.0114041	12432.4	CSID459142	2-{2-[2-(Decyloxy)ethoxy]ethoxy}ethyl acetate
11.14_175.0797m/z	175.08	11.1384	0.000490127	0.000455932	1237.1	CSID2413480	1-{1-[3-(4-Methoxyphenoxy)propyl]-1H-benzimidazol-2-yl}ethanol
11.30_184.0701m/z	184.07	11.3041	3.11598e-05	4.59978e-05	2554.83	CSID29742842	Diethyl 3,6,9,12-tetraoxatetradecane-1,14-dioate
10.10_404.1382m/z	404.138	10.0978	0.00978305	0.00451819	996.617	CSID548965	N-Methyl-9,10-diphenyl-1-anthracenamine
11.34_409.3466m/z	409.347	11.3384	2.82322e-06	6.26568e-06	200.686	CSID549899	11-Oxocholestan-3-yl acetate
11.41_281.0384m/z	281.038	11.407	0.0210731	0.00800345	819.299	CSID532374	2-(4-Ethyl-2-thioxo-1,3-thiazol-3(2H)-yl)propanoic acid
11.49_184.0702m/z	184.07	11.4928	4.52863e-05	6.30936e-05	1064.59	CSID29742842	Diethyl 3,6,9,12-tetraoxatetradecane-1,14-dioate
11.68_301.2154m/z	301.215	11.6815	0.0349846	0.011629	635.292	CSID29759546	(2-Methyl-1-cyclohexen-1-yl)methyl octyl (2E)-2-butenedioate
11.85_197.5336m/z	197.534	11.853	0.000513726	0.000471974	2313.1	CSID2383688	Methyl 3-[2-(9-acridinyl)hydrazino]-2-thiophenecarboxylate
11.85_315.0873m/z	315.087	11.853	0.00253489	0.00166224	11214.5	CSID20053881	Indeno[1,2-b]pyridine, 4-methyl-5-phenylimino-
11.94_286.0051m/z	286.005	11.9388	0.000706819	0.000611709	174.678	CSID24569	2-Ethyl-1,3,5-trinitrobenzene
11.96_217.1946m/z	217.195	11.956	6.64734e-06	1.27467e-05	341.309	CSID4509871	(2E)-2-Undecen-1-yl cyclobutanecarboxylate
11.96_253.2164m/z	253.216	11.956	0.000257185	0.000269297	877.847	CSID475329	Butyl 4,4-dibutoxybutanoate
11.97_183.0652m/z	183.065	11.9731	0.0299625	0.0103434	3467.62	CSID505446	Tricarballylic acid trimethyl ester
11.41_165.0560m/z	165.056	11.407	0.0195465	0.00756492	1518.45	CSID10857013	2-Methyl-2,9-dihydro-2,3,4,9-tetraaza-fluoren-1-one
6.66_217.0707m/z	217.071	6.6619	0.0230467	0.0085427	1317.15	CSID488457	Dibenzyl (2,3-dihydroxy-1,4-butanediyl)biscarbamate
10.10_363.1110m/z	363.111	10.0978	0.00136468	0.00103148	4210.07	CSID366166	9,9-Diphenylfluorene
9.87_469.3312m/z	469.331	9.87478	1.04995e-05	1.85774e-05	1344.8	CSID66360	Triheptyl 1,2,4-benzenetricarboxylate
7.58_153.1275m/z	153.127	7.57658	1.5865e-08	1.59717e-07	163.203	CSID66903	10-Hydroxydecanoic acid
7.83_145.0614m/z	145.061	7.83395	0.0163844	0.00664509	812.514	CSID4371769	4-(5-Ethyl-1H-1,2,3-triazol-1-yl)-1,2,5-oxadiazol-3-amine
7.83_177.0543m/z	177.054	7.83395	0.000188337	0.000208369	1139.15	CSID32582	Diethyl 3,4-furandicarboxylate
7.85_321.0111m/z	321.011	7.85108	0.00447362	0.00254854	614.422	CSID537505	Methyl 2-(dimethoxyphosphoryl)-3,6-dihydroxybenzoate
7.89_361.0918m/z	361.092	7.88537	7.9128e-06	1.47174e-05	75552.7	CSID453529	Tetraethyl 1,3-propanediylbis(phosphonate)
7.89_361.2816m/z	361.282	7.88537	2.40995e-05	3.70338e-05	474.338	CSID4517400	(9Z)-12-Hydroxy-9-octadecenamide
7.92_279.0830n	324.054	7.91967	0.00716183	0.00359549	74191.4	CSID4264864	N-(4,5-Dihydro-2-thiazolyl)-9-acridinamine
7.92_369.0813m/z	369.081	7.91967	0.0189664	0.00740863	4716.82	CSID239489	N,N'-Bis(2-furylmethyl)terephthalamide
7.94_202.1592m/z	202.159	7.9368	6.79137e-05	8.89045e-05	9131.98	CSID4522711	(2E)-2-Acetyl-N-cyclohexyl-4-methyl-2-pentenamide
7.94_243.0440m/z	243.044	7.9368	0.00121954	0.000943975	64445.1	CSID127928	Spiro(1,3-benzodioxole-2,2'-naphtho(2,3-d)(1,3)dioxole)
7.94_267.0101m/z	267.01	7.9368	0.00123137	0.000951375	8191.18	CSID4516205	N-(6-Amino-4,7-dioxo-4,7-dihydro-2,1,3-benzoxadiazol-5-yl)acetamide
7.94_363.0347n	408.006	7.9368	0.00107855	0.000858423	43572	CSID508222	4-Methoxy-N-(6-sulfamoyl-1,3-benzothiazol-2-yl)benzamide
7.94_469.3310m/z	469.331	7.9368	8.06356e-07	2.32939e-06	1017.26	CSID66360	Triheptyl 1,2,4-benzenetricarboxylate
7.95_206.9963m/z	206.996	7.95395	0.00160935	0.00117316	14499.4	CSID237442	4-Phenyl-1,2,3-thiadiazole
7.95_271.0067m/z	271.007	7.95395	3.08599e-05	4.56367e-05	3760	CSID450895	2-[(3-Carboxyphenyl)sulfonyl]benzoic acid
7.95_283.0277m/z	283.028	7.95395	1.27774e-05	2.18558e-05	30173.1	CSID144811	3,5-Diphenyl-1,2,4-thiadiazole
7.95_339.0191m/z	339.019	7.95395	0.000256768	0.000268945	8429	CSID544039	O-Ethyl bis(2-hydroxyphenyl)phosphinothioate
7.95_433.1136m/z	433.114	7.95395	3.49751e-06	7.57112e-06	1463.96	CSID4527754	Dimethyl (2Z)-2-(1-benzyl-4-cyano-1,4-dihydro-3-quinolinyl)-2-butenedioate
7.99_423.0482m/z	423.048	7.98823	1.12573e-07	5.42156e-07	2904.71	CSID1239311	N-(1,3-Benzodioxol-5-yl)-2-[2-(1,3-thiazol-5-yl)-1H-benzimidazol-1-yl]acetamide
7.56_223.9981m/z	223.998	7.55943	0.00182181	0.0012961	480.868	CSID519547	N-Phenylthieno[3,2-b]thiophene-2-carboxamide
7.99_449.1077m/z	449.108	7.98823	0.00746063	0.00371235	16729.1	CSID2239	4-[(N-Benzoyltyrosyl)amino]benzoic acid
7.54_303.0139m/z	303.014	7.5423	8.15309e-05	0.000103574	6472.43	CSID539622	9,10-Dioxo-9,10-dihydro-1,8-anthracenedicarbonitrile
7.48_402.0486m/z	402.049	7.47943	0.000237545	0.000252289	3650.6	CSID12553098	4-[(E)-(2-Hydroxybenzylidene)amino]-N-(5-methyl-1,2-oxazol-3-yl)benzenesulfonamide
6.71_121.5207m/z	121.521	6.71333	0.00134227	0.00102029	436.346	CSID7854374	(2E)-2-[1-(5-Methyl-2-furyl)ethylidene]hydrazinecarbothioamide
6.73_217.0505m/z	217.05	6.73047	0.00540028	0.00292584	2206.29	CSID62384	1,2,4-Benzenetriacetate
6.73_265.0829m/z	265.083	6.73047	0.00497661	0.00275845	623.07	CSID537090	6,6'-[3,4-Bis(3-methylphenyl)-1,2-cyclobutanediyl]bis(4-methoxy-2H-pyran-2-one)
6.75_167.1062m/z	167.106	6.74762	0.00138368	0.00104137	558.888	CSID4926472	Ethyl 2-ethoxy-2-ethyl-3-oxobutanoate
6.75_433.3086m/z	433.309	6.74762	2.65423e-07	9.87898e-07	392.741	CSID546875	23-Hydroxy-23,26-epoxylanosta-7,24-diene-3,26-dione
6.75_469.3309m/z	469.331	6.74762	3.12928e-07	1.11742e-06	2859.37	CSID66360	Triheptyl 1,2,4-benzenetricarboxylate
7.05_142.0228m/z	142.023	7.05062	2.18172e-05	3.4059e-05	649.677	CSID26567	3-Phenyl-1,2,4-thiadiazol-5-amine
7.15_177.0544m/z	177.054	7.15347	0.0111537	0.00499656	2081.71	CSID32514	6,7-Epoxy-4,5-dihydroxy-2-octenoic Acid d-Lactone Acetate
7.22_256.0620m/z	256.062	7.22217	0.000110359	0.000133644	730.83	CSID474334	N,N,N',N'-Tetrakis(2-hydroxyethyl)-4,4'-biphenyldisulfonamide
7.26_449.1088m/z	449.109	7.25645	0.000352482	0.00034938	5377.85	CSID488994	4-(2-Amino-phenylthio)-1-benzyl-6-phenylpiperidin-2-thione
7.27_297.2287m/z	297.229	7.27358	1.95045e-06	4.66647e-06	31996.3	CSID465849	N-[6-(1-Aziridinyl)hexyl]cyclooctanamine
7.29_433.1123m/z	433.112	7.29073	9.71732e-05	0.000120157	4834.33	CSID4527754	Dimethyl (2Z)-2-(1-benzyl-4-cyano-1,4-dihydro-3-quinolinyl)-2-butenedioate
7.34_266.0805m/z	266.08	7.34217	0.00137524	0.00103636	1075.52	CSID488156	Benzyl S-acetyl-N-[(benzyloxy)carbonyl]cysteinylvalinate
7.39_247.1689m/z	247.169	7.39358	3.55535e-06	7.66653e-06	181.726	CSID464367	9-Dodecyn-1-yl acetoxyacetate
7.41_128.0623m/z	128.062	7.41087	0.00423512	0.00244447	381.94	CSID121678	1,3,2-Dioxaphospholane, 2-diethylamino-
7.41_421.3097m/z	421.31	7.41087	5.19268e-08	3.28418e-07	1152.85	CSID29754019	Octyl 2-tridecyn-1-yl isophthalate
7.41_423.3253m/z	423.325	7.41087	9.53868e-08	4.84519e-07	3952.62	CSID29752445	3-Buten-1-yl heptadecyl terephthalate
7.41_433.3094m/z	433.309	7.41087	1.94778e-07	8.04711e-07	2446.67	CSID4929265	2-(Adamantan-1-yl)ethyl decyl phthalate
7.41_469.3310m/z	469.331	7.41087	1.22962e-07	5.7641e-07	8914.6	CSID66360	Triheptyl 1,2,4-benzenetricarboxylate
7.50_331.0812m/z	331.081	7.49657	0.00821068	0.00398414	47633.6	CSID131289	4-(9-Acridinylamino)phenol
8.13_177.0542m/z	177.054	8.12548	1.4862e-07	6.62373e-07	338.563	CSID504686	Dimethyl (3-oxo-1-cyclopenten-1-yl)malonate
8.13_189.0984m/z	189.098	8.12548	0.0498565	0.0151502	592.899	CSID527279	N~2~,N~2~'-1,6-Hexanediylbis(6-methyl-1,3,5-triazine-2,4-diamine)
8.14_135.0440m/z	135.044	8.14263	0.00330913	0.00203462	3415.21	CSID4521954	(2E,4E)-2,4-Dimethyl-2,4-hexadienedioic acid
9.14_264.2317m/z	264.232	9.14313	0.0455128	0.0141858	460.83	CSID4926103	Hexyl N-octanoylalaninate
9.26_425.3415m/z	425.342	9.26313	3.78384e-07	1.29844e-06	667.288	CSID29759170	Hexadecyl 2-phenylethyl glutarate
9.31_298.2154m/z	298.215	9.31467	9.12052e-07	2.54881e-06	347.582	CSID29752431	3-Pyridinylmethyl 9-oxotetradecanoate
9.33_186.0692m/z	186.069	9.3318	0.000527049	0.000481962	459.49	CSID468867	Methyl 2,4,6-tri-O-acetyl-3-O-ethylhexopyranoside
9.33_279.0570m/z	279.057	9.3318	0.00845892	0.00406623	1246.29	CSID7875527	2-Cyano-N'-{(1Z,2E)-1-[(cyanoacetyl)hydrazono]-2-propanylidene}acetohydrazide
9.38_184.0698m/z	184.07	9.38323	0.00300669	0.00189432	2246.33	CSID503864	2-(1,4,4-Trimethylcyclohex-2-en-1-yl)ethyl p-toluenesulfonate
9.43_469.3311m/z	469.331	9.43467	2.52976e-07	9.554e-07	1549.23	CSID66360	Triheptyl 1,2,4-benzenetricarboxylate
9.50_404.1378m/z	404.138	9.50323	0.0099132	0.00456254	1573.45	CSID548965	N-Methyl-9,10-diphenyl-1-anthracenamine
9.52_253.9969m/z	253.997	9.52038	3.89782e-07	1.32666e-06	1509.74	CSID20319076	3-Methyl-5-oxo-5H-[1,3]thiazolo[3,2-a]pyrimidine-6-carboxamide
9.61_189.1619m/z	189.162	9.6062	0.0181243	0.00716805	371.597	CSID485016	N,N,N',N'-Tetraethyl-1,2,4,5-tetrazine-3,6-diamine
9.61_205.1575m/z	205.158	9.6062	0.0400172	0.0128718	321.493	CSID29740905	(2E)-3,7-Dimethyl-2,6-octadien-1-yl propyl carbonate
9.61_427.3558m/z	427.356	9.6062	1.12756e-07	5.42257e-07	2351.61	CSID130629	4-{[Hydroxy(octadecyloxy)phosphoryl]oxy}-1,1-dimethylpiperidinium
9.61_471.3469m/z	471.347	9.6062	1.54314e-07	6.7864e-07	11743.5	CSID468038	Didecyl 2,2'-[1,2-phenylenebis(oxy)]diacetate
9.66_184.0699m/z	184.07	9.65763	3.01765e-07	1.09189e-06	245.01	CSID514736	1-(Benzothiazol-2-yl)piperazine
9.66_198.5229m/z	198.523	9.65763	0.000113326	0.00013679	1240.49	CSID18331138	2-{(Z)-[(5-Nitro-2-thienyl)methylene]amino}-N-phenylbenzamide
9.69_106.5236m/z	106.524	9.69192	9.59327e-07	2.66754e-06	306.207	CSID509270	3-AMINO-4-HYDROXYBENZHYDRAZIDE
9.86_101.5319m/z	101.532	9.85765	1.59507e-06	3.96376e-06	100.107	CSID4515420	(4Z)-2,2-Dimethyl-4-(nitrosomethylene)-1-imidazolidinol
9.86_151.1117m/z	151.112	9.85765	0.00398706	0.002333	1696.81	CSID469067	4-Oxodecanoic acid
9.86_176.0600m/z	176.06	9.85765	8.49315e-06	1.55801e-05	168.466	CSID531285	6-Amino-2(10H)-phenazinone
9.04_441.2152m/z	441.215	9.04018	0.0128164	0.00555887	7279.09	CSID471275	1,1'-{6-Hydroxy-6-methyl-4-[(4-methylphenyl)amino]-2-phenyl-3-cyclohexene-1,3-diyl}diethanone
9.04_189.1028m/z	189.103	9.04018	0.0251319	0.00907508	1666.18	CSID511343	2,2-Bis(2-naphthylmethyl)-1,3-propanediamine
8.98_177.0544m/z	177.054	8.97732	8.62756e-05	0.000108774	807.192	CSID504686	Dimethyl (3-oxo-1-cyclopenten-1-yl)malonate
8.94_441.1538m/z	441.154	8.94303	0.0066848	0.00342785	1602.99	CSID540205	11H-Benzo[a]fluoren-11-ylidene(triphenyl)phosphorane
8.14_155.0463m/z	155.046	8.14263	0.00635925	0.00330504	2894.98	CSID20119473	7-Amino-3-methyl-4-oxo-1,4-dihydropyrazolo[5,1-c][1,2,4]triazine-8-carbonitrile
8.14_158.0597m/z	158.06	8.14263	6.8158e-07	2.04494e-06	329.847	CSID680230	2-(4-Acetylphenoxy)acetamide
8.14_163.0393m/z	163.039	8.14263	0.000130698	0.000154852	46455.8	CSID69118	2-HYDROXY-4,6-DIMETHOXYBENZOIC ACID
8.14_183.0778m/z	183.078	8.14263	3.52336e-05	5.08966e-05	6165.13	CSID4461703	N-(2-Pyridinyl)-3-(1H-tetrazol-1-yl)propanamide
8.14_205.0595m/z	205.06	8.14263	0.0128368	0.00556268	6954.56	CSID80524	4-Methyl-1-Tetralone
8.14_237.0065m/z	237.007	8.14263	0.0343562	0.0114704	9121.68	CSID307794	4-(2-Amino-4-thiazolyl)phenol
8.14_269.9746m/z	269.975	8.14263	0.000304608	0.000308609	857.634	CSID477251	2-Methylsulfinyl-5-(4-pyridyl)-1,3,4-thiadiazole
8.14_283.0126m/z	283.013	8.14263	0.00663001	0.00340708	29758	CSID4466217	6,7-Dimethyl-2-oxo-2,3-dihydro[1,3]thiazolo[4,5-b]pyridin-5-yl acetate
8.14_329.0517m/z	329.052	8.14263	0.024518	0.00891855	1654.38	CSID17969711	1-{3-[(E)-(2-Hydroxy-3-nitrobenzylidene)amino]phenyl}ethanone
10.06_167.1062m/z	167.106	10.0635	5.07552e-07	1.61102e-06	737.811	CSID75963	1-Ethyl octanedioate
8.21_113.5133m/z	113.513	8.2112	0.0012222	0.000945821	1323.41	CSID240380	N-(6-Formyl-4-oxo-1,4-dihydro-2-pyrimidinyl)acetamide
8.31_135.0444m/z	135.044	8.30835	0.0373989	0.0122405	170.931	CSID505653	3,3-Diacetyldihydro-2(3H)-furanone
8.34_425.3410m/z	425.341	8.34265	8.17222e-08	4.3843e-07	419.772	CSID29760881	Di-9-dodecyn-1-yl glutarate
8.69_433.1120m/z	433.112	8.68577	0.0390699	0.0126339	3616.2	CSID4527754	Dimethyl (2Z)-2-(1-benzyl-4-cyano-1,4-dihydro-3-quinolinyl)-2-butenedioate
8.70_423.3252m/z	423.325	8.7029	2.01641e-07	8.22893e-07	591.316	CSID237183	9-Hydroxy-6-oxocholest-7-en-3-yl acetate
8.70_469.3311m/z	469.331	8.7029	1.10132e-07	5.33476e-07	3911.6	CSID66360	Triheptyl 1,2,4-benzenetricarboxylate
8.72_433.3099m/z	433.31	8.72005	7.08109e-05	9.20907e-05	97.2534	CSID4929265	2-(Adamantan-1-yl)ethyl decyl phthalate
8.86_283.0122m/z	283.012	8.85718	7.28742e-07	2.15357e-06	1338.09	CSID495006	N-Carbamoyl-N-(ethanethioyloxy)benzamide
8.94_163.0394m/z	163.039	8.94303	8.90737e-05	0.00011188	736.468	CSID22752364	4,5-Dihydroxy-2,3-dimethoxybenzaldehyde
8.94_401.1580m/z	401.158	8.94303	0.044691	0.0139938	2643.42	CSID540199	1-[(E)-(4-Methylphenyl)diazenyl]-1-(triphenylphosphoranylidene)acetone
8.21_134.0262m/z	134.026	8.2112	9.2465e-05	0.000115188	1741.16	CSID4526200	(2E)-1-(4-Methoxyphenyl)-3-(2-thienyl)-2-propen-1-one
19.85_457.3648m/z	457.365	19.8514	0.00249016	0.00164031	38946.2	CSID23254721	Methyl 2-hydroxypentacosanoate

## Sheet: G204
Table 2: 204 metabolites were identified using PlantCyc database, Planta Piloto de Química Fina. Universidad de Alcalá database
Compound	Mass	Retention time (min)	Anova (p)	q Value	Maximum Abundance	CAS ID	Compound name
0.67_215.0636m/z	215.064	0.670983	0.00301242	0.00189661	2379.08	CSID24785222	S-(1H-Indol-3-ylmethyl)cysteine
15.58_257.2261m/z	257.226	15.5807	0.000139816	0.000163224	80.5872	CSID211834	3Î²-Androstanediol
15.58_260.1690m/z	260.169	15.5807	0.0137963	0.0058572	1496.99	CSID58827466	26-hydroxybrassinolide
15.85_141.0691m/z	141.069	15.8493	3.27e-07	1.16e-06	168.597	CSID4445319	(E)-cinnamyl acetate
15.85_271.2414m/z	271.241	15.8493	0.000395827	0.000382918	38003.8	CSID4445387	plaunotol
15.87_215.1789m/z	215.179	15.8665	0.00198151	0.00137976	277.498	CSID5388	4-tert-Octylphenol monoethoxylate
16.23_441.3707m/z	441.371	16.2267	0.0412932	0.0131706	71363.7	CSID9643563	20S-Protopanaxatriol
16.31_170.0923m/z	170.092	16.3124	2.01e-06	4.78e-06	319.583	CSID8885855	Geranyl glucoside
16.36_352.1638m/z	352.164	16.3639	0.00102025	0.000822283	3464.74	CSID3166886	N-(indole-3-acetyl)leucine
16.43_287.2363m/z	287.236	16.4326	5.94e-05	7.95e-05	8400.36	CSID31150553	Cyclooctatin
16.47_329.2438m/z	329.244	16.4669	0.0108676	0.00489465	14614	CSID26324082	(9Z)-9-Octadecene-1,18-diol
16.51_261.2207m/z	261.221	16.5126	0.000677086	0.000590411	2542.95	CSID4512106	VERNOLIC ACID, CIS-(-)-
16.70_437.3406m/z	437.341	16.7013	0.0272157	0.00963232	13546.3	CSID66038	Hederagenin
16.99_437.3395m/z	437.34	16.9928	0.00993806	0.00457209	38159.6	CSID66038	Hederagenin
17.01_453.3340m/z	453.334	17.01	0.0158194	0.00647325	120734	CSID24785685	10,11-Dihydroxy-9-(hydroxymethyl)-2,2,6,6b,9,12a-hexamethyl-1,3,4,5,6,6a,6b,7,8,8a,9,10,11,12,12a,12b,13,14b-octadecahydro-4a(2H)-picenecarboxylic acid
17.04_115.0542m/z	115.054	17.0444	3.38e-08	2.49e-07	474.034	CSID4444166	Paracoumaryl alcohol
17.04_145.1008m/z	145.101	17.0444	0.00733947	0.00366601	1345.54	CSID9949	5-Pentylresorcinol
17.04_187.1472m/z	187.147	17.0444	5.36e-05	7.26e-05	2433.47	CSID465461	7-Isopropenyl-1-methyl-1,2,3,4,5,6,7,8-octahydro-2,3-naphthalenediol
17.04_215.1790m/z	215.179	17.0444	4.39e-05	6.16e-05	4611.41	CSID4439612	methyl farnesoate
17.04_254.1879n	219.174	17.0444	0.0181712	0.00718151	2782.41	CSID33823788	(2R,5R,6S,7R,8R,10R)-10-(Hydroxymethyl)-2-isopropenyl-6-methylspiro[4.5]decane-7,8-diol
17.04_261.2211m/z	261.221	17.0444	0.013538	0.00577618	4802.23	CSID4512106	VERNOLIC ACID, CIS-(-)-
17.04_271.2419m/z	271.242	17.0444	1.95e-05	3.1e-05	59662.9	CSID4445387	plaunotol
15.13_323.2584m/z	323.258	15.1348	0.000180316	0.000201006	172252	CSID58829671	1-Hydroxy-1-(octanoyloxy)-2-propanyl nonanoate
15.13_287.2370m/z	287.237	15.1348	0.000993901	0.000804345	10844.2	CSID31150553	Cyclooctatin
15.13_141.0693m/z	141.069	15.1348	1.1e-11	2.6e-09	314.712	CSID4445319	(E)-cinnamyl acetate
14.83_230.1267m/z	230.127	14.8316	0.0102739	0.00468469	412.135	CSID4593722	1-Oleoyl-lysophosphatidic acid
10.76_229.1228m/z	229.123	10.761	0.00396642	0.00232672	2820.54	CSID24775685	2â€²,4â€²,6â€²-trihydroxy-3â€²-(3-methylbut-2-enyl)isobutyrophenone
10.76_247.1325m/z	247.133	10.761	0.0107436	0.00485319	26057.6	CSID2153	3,6,9-trimethyloctahydro-3,12-epoxy[1,2]dioxepino[4,3-i]isochromen-10(3H)-one
11.82_202.1207m/z	202.121	11.8187	0.0116575	0.00516752	361.089	CSID4446461	3,6-Nonadienal
11.96_235.2053m/z	235.205	11.956	0.00335981	0.00205783	832.789	CSID4446124	3-oxopalmitic acid
11.97_271.9893m/z	271.989	11.9731	2.14e-07	8.61e-07	357.22	CSID8073	2,4,6-Trinitrotoluene
11.99_337.0303m/z	337.03	11.9902	0.0187549	0.00734478	1335.19	CSID24785199	1-S-[(1Z)-N-(Sulfonatooxy)-4-pentenimidoyl]-1-thiohexopyranose
12.14_121.5234m/z	121.523	12.1389	0.0453296	0.0141396	359.877	CSID151863	N-Hydroxytyrosine
12.77_581.1254m/z	581.125	12.7678	0.043246	0.0136497	4325.95	CSID58829946	6-(5-Hydroxy-3,7-dimethoxy-4-oxo-4H-chromen-2-yl)-2,3-dimethoxyphenyl beta-D-glucopyranoside
12.78_257.2260m/z	257.226	12.7849	6.04e-08	3.63e-07	159.263	CSID211834	3Î²-Androstanediol
12.92_287.2378m/z	287.238	12.9221	0.000262627	0.000274051	6952.85	CSID31150553	Cyclooctatin
17.04_473.1035m/z	473.104	17.0444	0.00612104	0.00321776	20720.4	CSID2280018	(10Z)-1,3,8-Trihydroxy-6-methyl-10-(2,4,5-trihydroxy-7-methyl-10-oxo-9(10H)-anthracenylidene)-9(10H)-anthracenone
13.74_287.2370m/z	287.237	13.7397	5.75e-05	7.71e-05	8205.85	CSID31150553	Cyclooctatin
14.13_323.2574m/z	323.257	14.1342	0.023984	0.00878205	61064.9	CSID58829671	1-Hydroxy-1-(octanoyloxy)-2-propanyl nonanoate
14.13_983.3369m/z	983.337	14.1342	4.89e-08	3.16e-07	651.436	CSID24785334	4-[(1E,3Z,6E)-7-{4-[(6-O-Hexopyranosylhexopyranosyl)oxy]-3-methoxyphenyl}-3,5-dihydroxy-1,3,6-heptatrien-1-yl]-2-methoxyphenyl 6-O-hexopyranosylhexopyranoside
14.27_200.1041m/z	200.104	14.2657	0.00637389	0.00331103	103.63	CSID11556	.alpha.-Cumyl alcohol
14.33_155.0929m/z	155.093	14.3343	0.000395279	0.00038261	238.973	CSID25058828	(3S)-3-hydroxy-L-arginine
14.35_343.2234m/z	343.223	14.3514	0.00653364	0.00337207	8415.75	CSID21230908	18-Hydroxy-9-octadecenoic acid
14.47_323.2570m/z	323.257	14.4715	0.00965571	0.00447116	23087.1	CSID58829671	1-Hydroxy-1-(octanoyloxy)-2-propanyl nonanoate
14.47_509.3095m/z	509.31	14.4715	0.0426012	0.0134847	1502.01	CSID8023004	MFCD02259287
14.63_145.1004m/z	145.1	14.6258	0.0331173	0.0111559	400.28	CSID9949	5-Pentylresorcinol
14.80_115.0541m/z	115.054	14.7974	0.000327269	0.00032789	307.726	CSID23107139	4-methylocta-2,4,6-trienedial
14.80_231.1739m/z	231.174	14.7974	0.00196393	0.00137066	1717.1	CSID4444856	Juvenile hormone III
14.13_287.2368m/z	287.237	14.1342	0.00092411	0.000760009	17892.4	CSID31150553	Cyclooctatin
10.62_334.0914m/z	334.091	10.6239	0.000389544	0.000378628	684.738	CSID24785393	[3-(Hexopyranosyloxy)-2-oxo-2,3-dihydro-1H-indol-3-yl]acetic acid
17.06_135.1167m/z	135.117	17.0615	0.0097386	0.00450202	784.829	CSID24785381	(2Z,6E)-2,6-Dimethyl-2,6-octadiene-1,8-diol
17.13_329.2439m/z	329.244	17.1301	0.0157493	0.00645405	19323.8	CSID26324082	(9Z)-9-Octadecene-1,18-diol
18.39_145.1012m/z	145.101	18.3878	1e-07	4.99e-07	2958.51	CSID9949	5-Pentylresorcinol
18.39_181.0279m/z	181.028	18.3878	2.9e-06	6.41e-06	436.092	CSID3971	Methoxsalen
18.39_187.1479m/z	187.148	18.3878	9.94e-05	0.000122227	13269	CSID465461	7-Isopropenyl-1-methyl-1,2,3,4,5,6,7,8-octahydro-2,3-naphthalenediol
18.39_201.1629m/z	201.163	18.3878	0.000268417	0.000278614	3552.9	CSID9196075	Dihydroartemisic acid
18.39_215.1803m/z	215.18	18.3878	2.64e-07	9.86e-07	429.154	CSID4439612	methyl farnesoate
18.39_231.1379m/z	231.138	18.3878	0.0157425	0.00645405	1217.26	CSID24784930	2-(2-Hydroxy-2-propanyl)-5,9-dimethyl-1-oxaspiro[5.5]undec-8-ene-7,10-dione
18.39_233.1534m/z	233.153	18.3878	0.00590188	0.00312714	12264.9	CSID24737454	(2S,5R,6R,11S)-11-Hydroxy-2-(2-hydroxy-2-propanyl)-5,9-dimethyl-1-oxaspiro[5.5]undec-9-en-8-one
18.39_245.1536m/z	245.154	18.3878	0.00106705	0.000851852	3206.56	CSID30791583	1-(3,4-Dihydroxyphenyl)-5-hydroxy-3-decanone
18.39_245.2260m/z	245.226	18.3878	0.0345911	0.0115285	2435.41	CSID4444105	Linoleic acid
18.39_437.3423m/z	437.342	18.3878	0.000296607	0.000302612	315555	CSID66038	Hederagenin
18.40_219.2102m/z	219.21	18.4049	6.28e-07	1.91e-06	485.887	CSID393216	Palmitoleic acid
18.54_271.2419m/z	271.242	18.5422	3.16e-05	4.66e-05	16264.4	CSID4445387	plaunotol
18.56_265.2526m/z	265.253	18.5593	0.0134217	0.00574166	4217.21	CSID19028	Glycol palmitate
18.56_345.1794m/z	345.179	18.5593	5.73e-05	7.7e-05	27300.5	CSID5962	Cycloheximide
18.70_479.3456m/z	479.346	18.6965	0.00227839	0.00153284	3115.83	CSID17221010	6-deoxotyphasterol
18.71_495.3441m/z	495.344	18.7136	0.015803	0.00646974	62754.6	CSID21864867	6-deoxocastasterone
18.73_532.4051n	577.376	18.7308	3.01e-05	4.47e-05	56178.5	CSID24823138	3,3',4,4'-Tetradehydro-beta,beta-carotene
18.73_585.4429m/z	585.443	18.7308	0.00255881	0.00167464	8406.08	CSID21865602	9,9',15-tri-cis-zeta-carotene
18.76_409.3808m/z	409.381	18.7593	0.00295155	0.00186732	24216.1	CSID26332696	arabidiol
19.80_187.1476m/z	187.148	19.7999	4.29e-06	8.96e-06	1294.26	CSID465461	7-Isopropenyl-1-methyl-1,2,3,4,5,6,7,8-octahydro-2,3-naphthalenediol
19.80_701.2586m/z	701.259	19.7999	1.32e-05	2.25e-05	399.992	CSID20171552	coproporphyrinogen III(4-)
18.39_143.0851m/z	143.085	18.3878	1.08e-10	8.18e-09	405.275	CSID9964455	(Z,S)-pyrethrolone
18.39_135.1168m/z	135.117	18.3878	2.13e-07	8.58e-07	453.424	CSID58829897	(1R,6S)-1,3,3-Trimethyl-2-oxabicyclo[2.2.2]octan-6-ol
18.39_133.1013m/z	133.101	18.3878	0.0075358	0.00373807	1080.01	CSID394528	5-exo-hydroxycamphor
18.39_131.0855m/z	131.086	18.3878	0.0224558	0.00837662	632.279	CSID20153380	(1R)-bornane-2,5-dione
17.20_230.0698m/z	230.07	17.1987	0.00728048	0.00364114	1073.69	CSID24784874	gamma-Glutamyl-S-(1H-indol-3-ylmethyl)cysteinylglycine
17.20_397.1218m/z	397.122	17.1987	0.0246015	0.00893958	14696.7	CSID58837302	2-{[(2R,3S,4R,5R)-5-(6-Amino-9H-purin-9-yl)-3,4-dihydroxytetrahydro-2-furanyl]methyl}-4-hydroxybutanimidic acid
17.26_261.2207m/z	261.221	17.2615	0.020938	0.00796874	564.118	CSID4512106	VERNOLIC ACID, CIS-(-)-
17.48_145.1009m/z	145.101	17.4845	5.46e-07	1.72e-06	301.69	CSID9949	5-Pentylresorcinol
17.52_135.1167m/z	135.117	17.5188	0.00495952	0.0027535	671.307	CSID478433	8-Methyl-6-nonenoic acid
17.57_329.2427m/z	329.243	17.5702	0.0184727	0.00726372	7015.46	CSID5091	Stearic acid
17.64_347.1607m/z	347.161	17.6388	1.27e-05	2.18e-05	35669.5	CSID28533155	carlactone
17.69_257.6544m/z	257.654	17.6903	0.00103298	0.000829545	1545.49	CSID24784913	3-Hydroxy-23-oxoolean-12-en-28-oate
17.71_145.1005m/z	145.1	17.7075	0.0134027	0.00573806	106.691	CSID9949	5-Pentylresorcinol
17.78_135.1166m/z	135.117	17.776	5.4e-07	1.7e-06	367.108	CSID478433	8-Methyl-6-nonenoic acid
17.10_263.2364m/z	263.236	17.0958	0.000118267	0.000142087	8628.07	CSID21230908	18-Hydroxy-9-octadecenoic acid
17.93_247.2420m/z	247.242	17.9304	0.00104279	0.000835092	3514.39	CSID393217	Oleic acid
18.08_435.3257m/z	435.326	18.0791	8.17e-07	2.35e-06	59013.5	CSID9710	enoxolone
18.08_453.3364m/z	453.336	18.0791	1.39e-05	2.35e-05	431042	CSID24785685	10,11-Dihydroxy-9-(hydroxymethyl)-2,2,6,6b,9,12a-hexamethyl-1,3,4,5,6,6a,6b,7,8,8a,9,10,11,12,12a,12b,13,14b-octadecahydro-4a(2H)-picenecarboxylic acid
18.10_141.0700m/z	141.07	18.0962	1.33e-07	6.13e-07	757.369	CSID4445319	(E)-cinnamyl acetate
18.11_187.1474m/z	187.147	18.1134	0.0157683	0.00645789	1385.02	CSID465461	7-Isopropenyl-1-methyl-1,2,3,4,5,6,7,8-octahydro-2,3-naphthalenediol
18.13_145.1010m/z	145.101	18.1305	5.52e-08	3.41e-07	602.19	CSID9949	5-Pentylresorcinol
18.13_437.3413m/z	437.341	18.1305	1.09e-05	1.91e-05	165994	CSID66038	Hederagenin
18.35_905.1017m/z	905.102	18.3535	0.000799581	0.000675205	624.408	CSID332569	1,2,3,4,6-Pentakis-O-(3,4,5-trihydroxybenzoyl)hexopyranose
18.37_247.1642m/z	247.164	18.3707	8.05e-05	0.000102474	2854.03	CSID58837377	1,7-Dodecanediol
18.39_115.0546m/z	115.055	18.3878	1.33e-08	1.45e-07	610.766	CSID4444166	Paracoumaryl alcohol
18.39_117.0669m/z	117.067	18.3878	8.23e-06	1.52e-05	193.125	CSID9205189	6,7-Dihydro-3H-purine-2,6-diamine
18.06_333.1964m/z	333.196	18.0619	0.0146987	0.00613027	9488.13	CSID58827468	brassinolide 23-O-alpha-D-glucoside
10.54_131.0489m/z	131.049	10.5381	1.76e-08	1.68e-07	289.097	CSID83915	3-Hydroxy-3-phenylpropanoic acid
10.44_133.1009m/z	133.101	10.4409	0.00467239	0.00263439	607.996	CSID10194720	4-Hydroxy-2,6,6-trimethyl-1-cyclohexene-1-carbaldehyde
10.36_285.1081m/z	285.108	10.3551	0.00570574	0.00305098	14653.4	CSID58830014	1-(4-Hydroxy-2-imino-2,4a,7,8-tetrahydro-1H-pyrimido[4,5-b][1,4]diazepin-6-yl)ethanone
1.37_311.0804m/z	311.08	1.36838	0.0034363	0.00209257	2173.19	CSID58830001	(5S,9R)-9-(3,4-Dimethoxyphenyl)-4-methoxy-8-oxo-5,5a,6,8,8a,9-hexahydrofuro[3',4':6,7]naphtho[2,3-d][1,3]dioxol-5-yl beta-D-glucopyranoside
1.40_427.0755m/z	427.076	1.40267	0.00193615	0.00135524	112790	CSID394863	8-oxo-dGMP
1.59_753.1649m/z	753.165	1.58563	2.26e-07	8.9e-07	7149.77	CSID24785261	5-({6-O-[(2E)-3-(3,4-Dihydroxyphenyl)-2-propenoyl]hexopyranosyl}oxy)-3-(hexopyranosyloxy)-2-(3,4,5-trihydroxyphenyl)-7-chromeniumolate
1.83_225.0148m/z	225.015	1.82575	0.0236042	0.0086791	278.452	CSID10375592	INOSITOL MONOPHOSPHATE
1.98_389.0423m/z	389.042	1.98003	2.03e-05	3.2e-05	432.468	CSID2627905	THIAMINE PHOSPHORIC ACID ESTER
2.01_127.0388m/z	127.039	2.01432	2.89e-06	6.39e-06	536.44	CSID112421	1,5-Anhydro-D-fructose
2.80_389.0995m/z	389.099	2.7974	0.00256338	0.00167632	1000.18	CSID24784971	7-Hydroxy-1-methyl-8-methylene-3-oxogibb-4-ene-1,10-dicarboxylate
2.90_337.0767m/z	337.077	2.90027	8.45e-06	1.55e-05	3520.58	CSID24785301	Aspartic acid, N-[2-[1-(4-O-hexopyranosylhexopyranosyl)-2,3-dihydro-2-oxo-1H-indol-3-yl]acetyl]-, ion(2-)
2.92_127.0389m/z	127.039	2.91752	1.4e-06	3.58e-06	7104.49	CSID112421	1,5-Anhydro-D-fructose
2.99_168.0160m/z	168.016	2.98608	0.0442929	0.0139069	1540.59	CSID24784925	N-(N-Formylglycyl)-5-O-phosphonatopentofuranosylamine
3.03_177.0427m/z	177.043	3.03182	6.51e-05	8.56e-05	212.645	CSID24784784	2-(Dihydroxyamino)-3-(4-hydroxyphenyl)propanoate
3.19_162.0544m/z	162.054	3.18618	0.000931949	0.000764387	334.355	CSID5824	Levodopa
3.36_127.0389m/z	127.039	3.35772	6.63e-08	3.82e-07	3923.87	CSID112421	1,5-Anhydro-D-fructose
3.36_173.0265m/z	173.027	3.35772	0.0278855	0.00979636	2844.24	CSID9319	thymidine monophosphate
3.36_210.9911m/z	210.991	3.35772	0.00196367	0.00137066	42201.9	CSID627	Dimethylallylpyrophosphate
3.41_354.1529m/z	354.153	3.40913	0.00402657	0.00235158	2135.35	CSID5376	Trimethoprim
3.46_267.0434m/z	267.043	3.46057	0.0172453	0.00689963	28709.2	CSID13207	Citicoline
3.73_127.0390m/z	127.039	3.73493	8.96e-05	0.00011239	888.649	CSID112421	1,5-Anhydro-D-fructose
3.73_210.9910m/z	210.991	3.73493	0.00608134	0.00320193	15777.7	CSID627	Dimethylallylpyrophosphate
4.07_127.0389m/z	127.039	4.07218	8.29e-06	1.53e-05	221.065	CSID112421	1,5-Anhydro-D-fructose
4.21_143.0335m/z	143.034	4.20943	0.0130724	0.00563918	1349.7	CSID21864837	(+)-myo-inosose 2
1.33_399.0800m/z	399.08	1.3341	0.0247445	0.0089756	18963.6	CSID4451381	L-Serine, anhydride with 5Ã¢â‚¬Â²-adenylic acid (1:1)
1.32_445.0871m/z	445.087	1.31697	0.0195511	0.00756583	35516.6	CSID19604961	6-HYDROXYFLAVONE-Î²-D-GLUCOSIDE
1.30_155.0277m/z	155.028	1.29982	0.002265	0.00152558	4772.39	CSID81407922	L-gamma-Glutamyl-N-methyl-D-cysteine
1.27_450.1313m/z	450.131	1.26553	1.71e-05	2.78e-05	14650	CSID58829927	4-{(1E,4Z,6E)-7-[4-(L-Glucopyranosyloxy)-3-methoxyphenyl]-5-hydroxy-3-oxo-1,4,6-heptatrien-1-yl}-2-methoxyphenyl 6-O-beta-D-glucopyranosyl-beta-D-glucopyranoside
0.67_215.1790m/z	215.179	0.670983	5.98e-05	7.98e-05	268.657	CSID4439612	methyl farnesoate
0.69_230.9648m/z	230.965	0.688133	0.00206623	0.00142686	1012.92	CSID388326	D-(-)-3-Phosphoglyceric acid
0.76_380.0958m/z	380.096	0.7567	0.00799351	0.00390655	34913	CSID76962931	2-(ÃŽÂ²-D-Glucopyranosyloxy)-5-hydroxybenzoic acid
0.76_486.0371m/z	486.037	0.7567	0.000359789	0.00035523	273.25	CSID13082024	thiamine diphosphate dianion
0.79_176.0384m/z	176.038	0.785283	1.61e-05	2.65e-05	819.397	CSID21865723	(1R,2S,5S,6S)-2-(3-Carboxypropanoyl)-5-[(1-carboxyvinyl)oxy]-6-hydroxy-3-cyclohexene-1-carboxylic acid
0.79_249.0434m/z	249.043	0.785283	0.00398064	0.00233087	1663.34	CSID28184664	CDP-N,N-dimethylethanolamine
0.79_288.1069m/z	288.107	0.785283	0.00614214	0.00322733	2827.78	CSID43515875	Methylliberine
0.79_348.1282m/z	348.128	0.785283	0.0147769	0.00615674	3019.88	CSID24784745	4,5,6-Trihydroxy-3-(hydroxymethyl)tetrahydro-2H-pyran-2-yl (1Z)-N-hydroxy-8-(methylsulfanyl)octanimidothioate
0.79_394.1637m/z	394.164	0.785283	0.000928999	0.000763091	298.546	CSID30791511	5-Deoxystrigol
0.80_192.0530m/z	192.053	0.802417	0.0122683	0.00537668	4152.62	CSID17592901	N-CAFFEOYL SEROTONIN
4.23_210.9920m/z	210.992	4.22657	0.00236659	0.00157819	507.773	CSID627	Dimethylallylpyrophosphate
0.80_445.0869m/z	445.087	0.802417	0.00335357	0.00205476	6055.19	CSID19604961	6-HYDROXYFLAVONE-Î²-D-GLUCOSIDE
0.84_383.1134m/z	383.113	0.836717	0.00407141	0.00237238	8589.15	CSID24534123	Neoisoliquiritin
0.85_145.0491m/z	145.049	0.85385	8.97e-07	2.52e-06	40205.4	CSID58238	.beta.-D-Glucopyranose
0.91_127.0389m/z	127.039	0.905283	8.1e-08	4.36e-07	36394.5	CSID112421	1,5-Anhydro-D-fructose
0.92_119.0490m/z	119.049	0.922433	0.00532897	0.0028966	203.127	CSID61198948	(2E)-4-hydroxy-5-methyl-2-propylidene-3(2H)-furanone
0.92_125.0226m/z	125.023	0.922433	0.000159836	0.000182578	257.231	CSID21864913	3D-3,5/4-trihydroxycyclohexane-1,2-dione
0.92_247.0799m/z	247.08	0.922433	0.00361808	0.00217195	12091.6	CSID28639226	2-O-beta-L-Arabinofuranosyl-beta-L-arabinofuranose
1.11_274.0911m/z	274.091	1.11112	0.0033761	0.00206478	32939.5	CSID71754	1,3,7-Trimethyluric acid
1.13_390.1378m/z	390.138	1.12827	4.31e-07	1.43e-06	692.309	CSID147805	6,7-Dimethyl-8-ribityllumazine
1.16_383.0950m/z	383.095	1.16255	0.0139773	0.0059105	14250	CSID58829977	5-(3-{[beta-D-Glucopyranosyl-(1->6)-[beta-D-xylopyranosyl-(1->2)]-beta-D-glucopyranosyl]oxy}-5,7-dihydroxy-2-chromeniumyl)-2-hydroxyphenolate
1.25_288.0780m/z	288.078	1.2484	0.0244699	0.0089092	5339.66	CSID30791582	curcumin monoglucoside
0.84_200.0443m/z	200.044	0.836717	0.000403142	0.000388645	53969.7	CSID4445102	Licoisoflavone A
5.10_162.0544m/z	162.054	5.09553	1.89e-06	4.56e-06	426.454	CSID151863	N-Hydroxytyrosine
5.20_162.0540m/z	162.054	5.19838	0.00134593	0.00102263	247.846	CSID151863	N-Hydroxytyrosine
5.23_186.0893m/z	186.089	5.23267	0.0307893	0.0105543	1849.67	CSID5830	Phenylethyl alcohol
8.19_118.0413m/z	118.041	8.19407	0.0364007	0.0119948	50.319	CSID24784951	(5Z)-2-Methyl-4-oxo-5-propylidene-4,5-dihydro-3-furanolate
8.19_147.0441m/z	147.044	8.19407	0.00709029	0.00357275	4330.54	CSID10807549	4-Hydroxyphenyllactic acid
8.33_407.3304m/z	407.33	8.3255	1.01e-07	5e-07	1054.83	CSID20059528	4beta-methylzymosterol-4alpha-carboxylic acid
8.34_453.3360m/z	453.336	8.34265	1.94e-08	1.81e-07	6134.6	CSID24785685	10,11-Dihydroxy-9-(hydroxymethyl)-2,2,6,6b,9,12a-hexamethyl-1,3,4,5,6,6a,6b,7,8,8a,9,10,11,12,12a,12b,13,14b-octadecahydro-4a(2H)-picenecarboxylic acid
8.70_451.3202m/z	451.32	8.7029	0.000259868	0.000271681	1463.12	CSID10217372	gypsogenic acid
8.86_147.0439m/z	147.044	8.85718	0.00029031	0.000297641	1310.1	CSID10807549	4-Hydroxyphenyllactic acid
9.33_135.1168m/z	135.117	9.3318	0.0195175	0.00755808	1236.25	CSID58829897	(1R,6S)-1,3,3-Trimethyl-2-oxabicyclo[2.2.2]octan-6-ol
9.38_229.1225m/z	229.123	9.38323	0.0246226	0.00894335	2439.64	CSID4524740	(Â±)-(2E)-Abscisic acid
9.43_451.3194m/z	451.319	9.43467	0.0148824	0.00618835	297.029	CSID10217372	gypsogenic acid
9.50_303.0512m/z	303.051	9.50323	0.00113997	0.00089545	4513.24	CSID24785350	4-{4-[(E)-2-Carboxylatovinyl]-2,6-dimethoxyphenoxy}-3-hydroxy-4-oxobutanoate
8.14_581.1168m/z	581.117	8.14263	0.00156125	0.00114566	1266.92	CSID24785283	5-Hydroxy-3-(4-hydroxyphenyl)-4-oxo-4H-chromen-7-yl 6-O-(carboxylatoacetyl)hexopyranoside
9.52_233.0123m/z	233.012	9.52038	0.0010136	0.000818157	1445.52	CSID10709968	3-(Isothiocyanatomethyl)-1H-indole
9.71_135.1168m/z	135.117	9.70907	0.00938889	0.00437545	323.673	CSID58829897	(1R,6S)-1,3,3-Trimethyl-2-oxabicyclo[2.2.2]octan-6-ol
9.86_133.1005m/z	133.1	9.85765	0.0123023	0.00538548	412.615	CSID23107136	hydroxy-beta-cyclocitral
9.87_304.0591m/z	304.059	9.87478	0.011819	0.00521919	616.065	CSID6056	Alizarin
9.89_132.0814m/z	132.081	9.89193	4.12e-06	8.66e-06	134.432	CSID1606	3-Methoxytyramine
9.89_451.3207m/z	451.321	9.89193	9.07e-07	2.54e-06	360.203	CSID10217372	gypsogenic acid
9.99_161.0603m/z	161.06	9.9949	0.000299145	0.000304609	804.744	CSID4483791	2-isobutyrylphloroglucinol
10.05_687.3702m/z	687.37	10.0463	0.000658681	0.000577677	1761.47	CSID58827468	brassinolide 23-O-alpha-D-glucoside
10.11_135.1168m/z	135.117	10.1149	0.0147518	0.00614857	490.985	CSID24785381	(2Z,6E)-2,6-Dimethyl-2,6-octadiene-1,8-diol
10.11_367.1111m/z	367.111	10.1149	0.0233561	0.008619	454.336	CSID58829682	S-[(1Z)-N-Hydroxy-9-(methylsulfanyl)nonanimidoyl]cysteine
10.30_695.2697m/z	695.27	10.3036	0.041641	0.0132487	515.255	CSID24785365	N1,N5,N10-Tricaffeoyl spermidine
9.54_147.0450m/z	147.045	9.53763	0.000323862	0.000324963	144.939	CSID2578067	2-(Trimethylammonio)ethyl phosphate
19.82_145.1010m/z	145.101	19.8171	2.58e-05	3.91e-05	380.513	CSID9949	5-Pentylresorcinol
8.14_267.0302m/z	267.03	8.14263	6.37e-05	8.41e-05	9508.15	CSID4444051	Quercetin
7.99_303.0506m/z	303.051	7.98823	0.00212922	0.00145903	32868.9	CSID24785350	4-{4-[(E)-2-Carboxylatovinyl]-2,6-dimethoxyphenoxy}-3-hydroxy-4-oxobutanoate
5.31_144.0805m/z	144.08	5.31268	0.000613292	0.000546182	2622.88	CSID746710	(2S,3S)-beta-methylphenylalanine
5.60_147.0437m/z	147.044	5.60423	0.00359674	0.00216331	3130.29	CSID10807549	4-Hydroxyphenyllactic acid
5.84_213.0422m/z	213.042	5.84435	0.0173853	0.00694235	1730.54	CSID389278	4-PHOSPHOPANTOTHENOYLCYSTEINE
6.56_224.5323m/z	224.532	6.55905	0.0118312	0.00522137	656.294	CSID58829821	(3aS,4R,5S,6S,7R,7aR)-2,5,6,7-Tetrahydroxy-2-oxidohexahydro-1,3,2-benzodioxaphosphol-4-yl 2-amino-2-deoxy-D-glucopyranoside
6.68_147.0438m/z	147.044	6.67905	0.00622277	0.00325639	3164.72	CSID10807549	4-Hydroxyphenyllactic acid
6.68_327.0874m/z	327.087	6.67905	0.0299455	0.0103388	1547.63	CSID81407873	2-Acetyl-4-(3-acetyl-2,4,6-trihydroxy-5-methylphenyl)-3,5-dihydroxy-4-methyl-2,5-cyclohexadien-1-one
6.75_407.3302m/z	407.33	6.74762	4.04e-08	2.79e-07	439.895	CSID20059528	4beta-methylzymosterol-4alpha-carboxylic acid
6.75_451.3202m/z	451.32	6.74762	4e-06	8.46e-06	3771.02	CSID10217372	gypsogenic acid
6.91_147.0437m/z	147.044	6.91333	0.00804834	0.00392875	2205.57	CSID10807549	4-Hydroxyphenyllactic acid
7.38_303.0504m/z	303.05	7.37645	0.00180873	0.00128862	18586.8	CSID24785350	4-{4-[(E)-2-Carboxylatovinyl]-2,6-dimethoxyphenoxy}-3-hydroxy-4-oxobutanoate
8.04_317.0660m/z	317.066	8.03978	0.00419036	0.00242522	14521.4	CSID24784790	5-Hydroxy-4-oxo-2-phenyl-4H-chromen-7-olate
7.39_137.0960m/z	137.096	7.39358	0.0154433	0.00635918	365.919	CSID68222	9-Oxononanoic acid
7.41_191.1424m/z	191.142	7.41087	3.36e-06	7.31e-06	309.359	CSID58829769	(3E)-4-[(2R,4S)-2,4-Dihydroxy-2,6,6-trimethylcyclohexyl]-3-buten-2-one
7.41_407.3300m/z	407.33	7.41087	8.55e-08	4.55e-07	5442.98	CSID20059528	4beta-methylzymosterol-4alpha-carboxylic acid
7.41_451.3202m/z	451.32	7.41087	0.000104078	0.000127329	18814.6	CSID10217372	gypsogenic acid
7.41_459.3466m/z	459.347	7.41087	0.000366978	0.000360877	2308.14	CSID9213514	homobrassinolide
7.43_145.0516m/z	145.052	7.428	0.00758638	0.00375777	1133.72	CSID4525	Paraxanthine
7.71_135.1166m/z	135.117	7.71383	0.00937662	0.00437171	316.232	CSID4515751	8-hydroxygeraniol
7.87_785.1476m/z	785.148	7.86823	1.25e-05	2.14e-05	3369.25	CSID58829953	5,7-Dihydroxy-2-(4-hydroxyphenyl)-4-oxo-4H-chromen-3-yl 4,6-bis-O-[(2E)-3-(4-hydroxyphenyl)-2-propenoyl]-beta-D-glucopyranoside
7.94_186.0409m/z	186.041	7.9368	2.78e-05	4.17e-05	2688.3	CSID912	Nicotinate
7.94_225.9839m/z	225.984	7.9368	8.82e-05	0.000110911	57189.5	CSID24785284	2-Thioxo-1,3-thiazolidine-4-carboxylate
7.94_597.1194m/z	597.119	7.9368	7.84e-07	2.28e-06	5273.12	CSID58829950	2-Hydroxy-3-(5-hydroxy-3,6,7-trimethoxy-4-oxo-4H-chromen-2-yl)-6-methoxyphenyl beta-D-glucopyranoside
7.39_187.1474m/z	187.147	7.39358	0.0102248	0.00466877	670.514	CSID465461	7-Isopropenyl-1-methyl-1,2,3,4,5,6,7,8-octahydro-2,3-naphthalenediol
19.83_219.1731m/z	219.173	19.8342	0.0171549	0.00687333	2619.46	CSID33823788	(2R,5R,6S,7R,8R,10R)-10-(Hydroxymethyl)-2-isopropenyl-6-methylspiro[4.5]decane-7,8-diol
